# Supplementary material for: Bis(μ-N-benzyl-N-furfuryldithio­carbamato)-1:2κ3 S,S′:S′;2:1κ3 S,S′:S′-bis­[(N-benzyl-N-furfuryldithio­carbamato-κ2 S,S′)cadmium]
Source: Acta Crystallogr Sect E Struct Rep Online. 2011 Dec 3;68(Pt 1):m12–3. doi: 10.1107/S1600536811051348 (PMC3254292; doi:10.1107/S1600536811051348)
Supplement: Supplementary file 1 [file e-68-00m12-sup1.cif]

##############################################################################
#                                                                            #
# This CIF contains the data in a paper accepted for publication in          #
# Acta Crystallographica Section E. It conforms to the requirements of       #
# Notes for Authors for Acta Crystallographica Section E, and has been       #
# peer reviewed under the auspices of the IUCr Commission on Journals.       #
#                                                                            #
# Full details of the Crystallographic Information File format               #
# are given in the paper "The Crystallographic Information File (CIF):       #
# a New Standard Archive File for Crystallography" by S. R. Hall, F. H.      #
# Allen and I. D. Brown [Acta Cryst. (1991), A47, 655-685].                  #
#                                                                            #
# The current version of the core CIF dictionary is obtainable from          #
# ftp://ftp.iucr.org/pub/cif_core.dic.                                       #
#                                                                            #
# Software is freely available for graphical display of the structure(s)     #
# in this CIF. For information consult the CIF software page                 #
# http://www.iucr.org/resources/cif/software.                                #
#                                                                            #
# This file may be used for bona fide research purposes within the           #
# scientific community so long as proper attribution is given to the journal # 
# article from which it was obtained.                                        #
#                                                                            #
##############################################################################
data_I
_audit_creation_method     SHELXL-97
_chemical_name_systematic
;
Bis(\m-<i>N</i>-benzyl-<i>N</i>-furfuryldithiocarbamato)-
1:2\k^3^<i>S</i>,<i>S</i>':<i>S</i>';2:1\k^3^<i>S</i>,<i>S</i>':<i>S</i>'-
bis[(<i>N</i>-benzyl-<i>N</i>-furfuryldithiocarbamato-
\k^2^<i>S</i>,<i>S</i>')cadmium]
;
_chemical_name_common     ?
_chemical_formula_moiety     'C52 H48 Cd2 N4 O4 S8'
_chemical_formula_sum     'C52 H48 Cd2 N4 O4 S8'
_chemical_formula_iupac     '[Cd2 (C13 H12 N O S2)4]'
_chemical_formula_weight     1274.22
_chemical_melting_point     419
_symmetry_cell_setting     monoclinic
_symmetry_space_group_name_H-M     'P 21/n'
_symmetry_space_group_name_Hall     '-P 2yn'
loop_
    _symmetry_equiv_pos_as_xyz
    'x, y, z'
    '-x+1/2, y+1/2, -z+1/2'
    '-x, -y, -z'
    'x-1/2, -y-1/2, z-1/2'
_cell_length_a     10.7922(3)
_cell_length_b     14.7253(6)
_cell_length_c     16.9352(6)
_cell_angle_alpha     90.00
_cell_angle_beta     97.383(3)
_cell_angle_gamma     90.00
_cell_volume     2669.00(16)
_cell_formula_units_Z     2
_cell_measurement_reflns_used     12062
_cell_measurement_theta_min     3.1928
_cell_measurement_theta_max     26.3358
_cell_measurement_temperature     298(2)
_exptl_crystal_description     block
_exptl_crystal_colour     'light brown'
_exptl_crystal_size_max     0.3
_exptl_crystal_size_mid     0.2
_exptl_crystal_size_min     0.2
_exptl_crystal_density_diffrn     1.586
_exptl_crystal_density_meas     ?
_exptl_crystal_density_method     'not measured'
_exptl_crystal_F_000     1288
_exptl_absorpt_coefficient_mu     1.158
_exptl_absorpt_correction_type     multi-scan
_exptl_absorpt_process_details     '(CrysAlis RED; Oxford Diffraction, 2007)'
_exptl_absorpt_correction_T_min     0.97602
_exptl_absorpt_correction_T_max     1.00000
_exptl_special_details
;
<i>CrysAlis PRO</i>, Oxford Diffraction Ltd., Version 1.171.34.40 (release
27--08-2010 CrysAlis171. NET) (compiled Aug 27 2010,11:50:40) Empirical
absorption correction using spherical harmonics, implemented in SCALE3 ABSPACK
scaling algorithm.?
;
_diffrn_ambient_temperature     298(2)
_diffrn_radiation_type     MoK\a
_diffrn_radiation_wavelength     0.71073
_diffrn_radiation_source     'fine-focus sealed tube'
_diffrn_radiation_monochromator     graphite
_diffrn_measurement_device_type     'Oxford Diffraction Xcalibur Sapphire3'
_diffrn_measurement_method     \w
_diffrn_detector_area_resol_mean     16.1049
_diffrn_reflns_number     25547
_diffrn_reflns_av_R_equivalents     0.0216
_diffrn_reflns_av_sigmaI/netI     0.0167
_diffrn_reflns_theta_min     3.20
_diffrn_reflns_theta_max     26.39
_diffrn_reflns_theta_full     26.39
_diffrn_measured_fraction_theta_max     0.986
_diffrn_measured_fraction_theta_full     0.986
_diffrn_reflns_limit_h_min     -13
_diffrn_reflns_limit_h_max     13
_diffrn_reflns_limit_k_min     -18
_diffrn_reflns_limit_k_max     17
_diffrn_reflns_limit_l_min     -21
_diffrn_reflns_limit_l_max     20
_diffrn_standards_number     0
_diffrn_standards_interval_count     0
_diffrn_standards_interval_time     0
_diffrn_standards_decay_%     0
_refine_special_details
;
Refinement of <i>F</i>^2^ against ALL reflections. The weighted <i>R</i>-factor
<i>wR</i> and goodness of fit <i>S</i> are based on <i>F</i>^2^, conventional
<i>R</i>-factors <i>R</i> are based on <i>F</i>, with <i>F</i> set to zero for
negative <i>F</i>^2^. The threshold expression of <i>F</i>^2^ >
\s(<i>F</i>^2^) is used only for calculating <i>R</i>-factors(gt) <i>etc</i>.
and is not relevant to the choice of reflections for refinement.
<i>R</i>-factors based on <i>F</i>^2^ are statistically about twice as large
as those based on <i>F</i>, and <i>R</i>- factors based on ALL data will be
even larger.
;
_reflns_number_total     5392
_reflns_number_gt     4546
_reflns_threshold_expression     I>2sigma(I)
_refine_ls_structure_factor_coef     Fsqd
_refine_ls_matrix_type     full
_refine_ls_R_factor_all     0.0375
_refine_ls_R_factor_gt     0.0289
_refine_ls_wR_factor_gt     0.0633
_refine_ls_wR_factor_ref     0.0673
_refine_ls_goodness_of_fit_ref     1.037
_refine_ls_restrained_S_all     1.056
_refine_ls_number_reflns     5392
_refine_ls_number_parameters     337
_refine_ls_number_restraints     50
_refine_ls_hydrogen_treatment     constr
_refine_ls_weighting_scheme     calc
_refine_ls_weighting_details
         'calc w=1/[\s^2^(Fo^2^)+(0.0273P)^2^+1.0970P] where P=(Fo^2^+2Fc^2^)/3'
_atom_sites_solution_hydrogens     geom
_atom_sites_solution_primary     direct
_atom_sites_solution_secondary     difmap
_refine_ls_shift/su_max     0.001
_refine_ls_shift/su_mean     0.000
_refine_diff_density_max     0.462
_refine_diff_density_min     -0.276
_refine_ls_extinction_method     none
_refine_ls_extinction_coef     ?
loop_
    _atom_type_symbol
    _atom_type_description
    _atom_type_scat_dispersion_real
    _atom_type_scat_dispersion_imag
    _atom_type_scat_source
    'C' 'C' 0.0033 0.0016
                         'International Tables Vol C Tables 4.2.6.8 and 6.1.1.4'
    'H' 'H' 0.0000 0.0000
                         'International Tables Vol C Tables 4.2.6.8 and 6.1.1.4'
    'Cd' 'Cd' -0.8075 1.2024
                         'International Tables Vol C Tables 4.2.6.8 and 6.1.1.4'
    'N' 'N' 0.0061 0.0033
                         'International Tables Vol C Tables 4.2.6.8 and 6.1.1.4'
    'O' 'O' 0.0106 0.0060
                         'International Tables Vol C Tables 4.2.6.8 and 6.1.1.4'
    'S' 'S' 0.1246 0.1234
                         'International Tables Vol C Tables 4.2.6.8 and 6.1.1.4'
_computing_data_collection     'CrysAlis PRO (Oxford Diffraction, 2007)'
_computing_cell_refinement     'CrysAlis PRO (Oxford Diffraction, 2007)'
_computing_data_reduction     'CrysAlis PRO (Oxford Diffraction, 2007)'
_computing_structure_solution     'SHELXS97 (Sheldrick, 2008)'
_computing_structure_refinement     'SHELXL97 (Sheldrick, 2008)'
_computing_molecular_graphics     'ORTEP-3 (Farrugia, 1997)'
_computing_publication_material
                                'PLATON (Spek, 2009) and PARST (Nardelli, 1995)'
loop_
    _atom_site_type_symbol
    _atom_site_label
    _atom_site_fract_x
    _atom_site_fract_y
    _atom_site_fract_z
    _atom_site_U_iso_or_equiv
    _atom_site_adp_type
    _atom_site_calc_flag
    _atom_site_refinement_flags
    _atom_site_occupancy
    _atom_site_symmetry_multiplicity
    _atom_site_disorder_assembly
    _atom_site_disorder_group
    Cd Cd1 0.670295(16) 0.028510(14) 0.522299(11) 0.06295(8) Uani d . 1 1 . .
    S S1 0.88674(6) 0.07350(5) 0.59816(4) 0.06729(18) Uani d . 1 1 . .
    S S2 0.81187(6) -0.11058(5) 0.53613(4) 0.06472(17) Uani d . 1 1 . .
    S S3 0.59547(7) 0.17993(5) 0.45861(4) 0.0771(2) Uani d . 1 1 . .
    S S4 0.50106(6) 0.00655(4) 0.38421(4) 0.05548(15) Uani d . 1 1 . .
    C C1 0.9192(2) -0.03999(17) 0.59042(13) 0.0524(5) Uani d . 1 1 . .
    N N2 1.02666(17) -0.07420(14) 0.62640(11) 0.0550(5) Uani d . 1 1 . .
    C C3 1.0579(3) -0.17180(19) 0.62477(17) 0.0728(7) Uani d . 1 1 . .
    H H31 0.9843 -0.2053 0.6024 0.087 Uiso calc R 1 1 . .
    H H32 1.1218 -0.1807 0.5901 0.087 Uiso calc R 1 1 . .
    C C4 1.1031(3) -0.20907(18) 0.70417(17) 0.0672(7) Uani d D 1 1 . .
    O O5 1.0175(2) -0.21963(15) 0.75623(14) 0.0909(6) Uani d D 1 1 . .
    C C6 1.0816(5) -0.2554(2) 0.8242(2) 0.1140(13) Uani d D 1 1 . .
    H H6 1.0457 -0.2696 0.8697 0.137 Uiso calc R 1 1 . .
    C C7 1.1996(5) -0.2669(3) 0.8169(3) 0.1199(14) Uani d D 1 1 . .
    H H7 1.2611 -0.2902 0.8550 0.144 Uiso calc R 1 1 . .
    C C8 1.2153(3) -0.2363(2) 0.7378(2) 0.0991(11) Uani d D 1 1 . .
    H H8 1.2892 -0.2356 0.7149 0.119 Uiso calc R 1 1 . .
    C C9 1.1264(2) -0.01506(18) 0.66416(15) 0.0599(6) Uani d . 1 1 . .
    H H91 1.1190 0.0436 0.6380 0.072 Uiso calc R 1 1 . .
    H H92 1.2062 -0.0408 0.6553 0.072 Uiso calc R 1 1 . .
    C C10 1.1270(2) -0.00068(16) 0.75214(14) 0.0532(5) Uani d D 1 1 . .
    C C11 1.0226(3) -0.01013(18) 0.79009(16) 0.0637(6) Uani d D 1 1 . .
    H H11 0.9473 -0.0273 0.7610 0.076 Uiso calc R 1 1 . .
    C C12 1.0282(3) 0.0055(2) 0.87086(19) 0.0818(9) Uani d D 1 1 . .
    H H12 0.9576 -0.0032 0.8962 0.098 Uiso calc R 1 1 . .
    C C13 1.1369(4) 0.0336(3) 0.9134(2) 0.0993(11) Uani d D 1 1 . .
    H H13 1.1405 0.0451 0.9677 0.119 Uiso calc R 1 1 . .
    C C14 1.2398(4) 0.0447(3) 0.8763(2) 0.1085(12) Uani d D 1 1 . .
    H H14 1.3138 0.0649 0.9052 0.130 Uiso calc R 1 1 . .
    C C15 1.2363(3) 0.0266(2) 0.79688(19) 0.0826(9) Uani d D 1 1 . .
    H H15 1.3086 0.0328 0.7728 0.099 Uiso calc R 1 1 . .
    C C16 0.4963(2) 0.12557(17) 0.38686(13) 0.0542(6) Uani d . 1 1 . .
    N N17 0.42190(17) 0.17205(13) 0.33298(11) 0.0534(5) Uani d . 1 1 . .
    C C18 0.3283(2) 0.12900(18) 0.27374(13) 0.0570(6) Uani d . 1 1 A .
    H H18A 0.2465 0.1543 0.2783 0.068 Uiso calc R 1 1 . .
    H H18B 0.3253 0.0644 0.2843 0.068 Uiso calc R 1 1 . .
    C C19 0.3587(2) 0.14361(17) 0.19195(14) 0.0577(6) Uani d D 1 1 . .
    O O20 0.4689(6) 0.1278(6) 0.1716(3) 0.098(2) Uani d PD 0.62 1 A 1
    C C21 0.4628(9) 0.1535(6) 0.0916(4) 0.127(3) Uani d PD 0.62 1 A 1
    H H21 0.5309 0.1576 0.0634 0.152 Uiso calc PR 0.62 1 A 1
    C C22 0.3435(12) 0.1714(7) 0.0617(5) 0.146(6) Uani d PD 0.62 1 A 1
    H H22 0.3134 0.1856 0.0092 0.175 Uiso calc PR 0.62 1 A 1
    C C23 0.2689(5) 0.1636(4) 0.1307(3) 0.0649(16) Uiso d PD 0.62 1 A 1
    H H23 0.1833 0.1706 0.1313 0.078 Uiso calc PR 0.62 1 A 1
    C C26' 0.4898(17) 0.1293(13) 0.1865(9) 0.078(5) Uiso d PD 0.38 1 A 2
    H H26' 0.5460 0.1139 0.2308 0.094 Uiso calc PR 0.38 1 A 2
    C C27' 0.5280(10) 0.1396(9) 0.1110(7) 0.089(4) Uiso d PD 0.38 1 A 2
    H H27' 0.6104 0.1285 0.1034 0.107 Uiso calc PR 0.38 1 A 2
    C C28' 0.4457(9) 0.1654(8) 0.0511(7) 0.092(4) Uiso d PD 0.38 1 A 2
    H H28' 0.4719 0.1681 0.0010 0.110 Uiso calc PR 0.38 1 A 2
    C C29' 0.3347(10) 0.1865(11) 0.0564(8) 0.074(4) Uiso d PD 0.38 1 A 2
    H H29' 0.2810 0.2061 0.0123 0.089 Uiso calc PR 0.38 1 A 2
    C C30' 0.2989(8) 0.1800(6) 0.1242(5) 0.056(2) Uiso d PD 0.38 1 A 2
    H H30' 0.2201 0.2037 0.1282 0.067 Uiso calc PR 0.38 1 A 2
    C C24 0.4277(2) 0.27224(17) 0.32614(15) 0.0608(6) Uiso d . 1 1 B .
    H H24A 0.4322 0.2881 0.2710 0.073 Uiso calc R 1 1 . .
    H H24B 0.5036 0.2938 0.3575 0.073 Uiso calc R 1 1 . .
    C C25 0.3191(2) 0.31939(17) 0.35312(15) 0.0596(6) Uani d D 1 1 . .
    C C26 0.3238(6) 0.3228(5) 0.4336(4) 0.0671(15) Uani d PD 0.62 1 B 1
    H H26 0.3874 0.2960 0.4681 0.081 Uiso calc PR 0.62 1 B 1
    C C27 0.2212(6) 0.3718(4) 0.4610(3) 0.0777(14) Uani d PD 0.62 1 B 1
    H H27 0.2166 0.3785 0.5151 0.093 Uiso calc PR 0.62 1 B 1
    C C28 0.1301(7) 0.4085(5) 0.4051(4) 0.0790(17) Uani d PD 0.62 1 B 1
    H H28 0.0653 0.4403 0.4236 0.095 Uiso calc PR 0.62 1 B 1
    C C29 0.1289(7) 0.4014(5) 0.3283(5) 0.076(2) Uani d PD 0.62 1 B 1
    H H29 0.0668 0.4288 0.2931 0.091 Uiso calc PR 0.62 1 B 1
    C C30 0.2188(8) 0.3541(6) 0.3026(5) 0.070(3) Uiso d PD 0.62 1 B 1
    H H30 0.2151 0.3433 0.2482 0.084 Uiso calc PR 0.62 1 B 1
    O O20' 0.2870(11) 0.3447(8) 0.4318(7) 0.116(4) Uiso d PD 0.38 1 B 2
    C C21' 0.1741(16) 0.3940(15) 0.4210(11) 0.118(8) Uiso d PD 0.38 1 B 2
    H H21' 0.1307 0.4173 0.4605 0.141 Uiso calc PR 0.38 1 B 2
    C C22' 0.143(2) 0.400(2) 0.3427(12) 0.168(12) Uiso d PD 0.38 1 B 2
    H H22' 0.0695 0.4277 0.3192 0.202 Uiso calc PR 0.38 1 B 2
    C C23' 0.2357(12) 0.3591(9) 0.2969(7) 0.061(4) Uiso d PD 0.38 1 B 2
    H H23' 0.2369 0.3602 0.2421 0.073 Uiso calc PR 0.38 1 B 2
loop_
    _atom_site_aniso_label
    _atom_site_aniso_U_11
    _atom_site_aniso_U_22
    _atom_site_aniso_U_33
    _atom_site_aniso_U_12
    _atom_site_aniso_U_13
    _atom_site_aniso_U_23
    Cd1 0.04729(11) 0.07969(15) 0.06005(12) -0.00253(9) -0.00010(8) 0.01815(9)
    S1 0.0565(4) 0.0598(4) 0.0811(5) -0.0032(3) -0.0080(3) 0.0110(3)
    S2 0.0555(3) 0.0749(4) 0.0621(4) -0.0052(3) 0.0016(3) -0.0080(3)
    S3 0.0778(5) 0.0687(4) 0.0755(5) -0.0147(4) -0.0255(4) 0.0130(3)
    S4 0.0529(3) 0.0606(4) 0.0525(3) 0.0008(3) 0.0049(3) 0.0080(3)
    C1 0.0465(12) 0.0664(15) 0.0452(12) -0.0041(11) 0.0098(9) 0.0064(10)
    N2 0.0491(10) 0.0646(13) 0.0506(11) 0.0028(9) 0.0035(8) -0.0021(9)
    C3 0.0701(17) 0.0738(18) 0.0729(18) 0.0165(14) 0.0038(13) -0.0170(14)
    C4 0.0653(16) 0.0570(15) 0.0790(18) 0.0081(13) 0.0074(14) -0.0039(13)
    O5 0.0887(14) 0.0842(14) 0.1023(17) -0.0057(12) 0.0218(13) 0.0044(13)
    C6 0.169(4) 0.074(2) 0.100(3) 0.003(3) 0.020(3) 0.025(2)
    C7 0.144(4) 0.086(3) 0.119(3) 0.031(3) -0.024(3) 0.020(2)
    C8 0.078(2) 0.097(2) 0.119(3) 0.0280(19) -0.0005(19) 0.014(2)
    C9 0.0426(12) 0.0744(17) 0.0618(15) -0.0023(11) 0.0036(10) 0.0039(12)
    C10 0.0508(13) 0.0499(13) 0.0572(14) 0.0050(10) 0.0001(11) 0.0042(10)
    C11 0.0641(16) 0.0651(16) 0.0622(16) 0.0047(13) 0.0093(12) -0.0003(12)
    C12 0.104(2) 0.0724(19) 0.0727(19) 0.0168(17) 0.0251(18) 0.0034(15)
    C13 0.131(3) 0.103(3) 0.0619(19) 0.016(2) 0.003(2) -0.0065(17)
    C14 0.102(3) 0.139(3) 0.077(2) -0.011(2) -0.017(2) -0.017(2)
    C15 0.0620(17) 0.108(2) 0.075(2) -0.0077(16) -0.0048(14) -0.0061(17)
    C16 0.0465(12) 0.0640(15) 0.0519(13) -0.0065(11) 0.0055(10) 0.0094(11)
    N17 0.0505(10) 0.0560(11) 0.0518(11) -0.0042(9) -0.0014(8) 0.0112(9)
    C18 0.0475(12) 0.0655(15) 0.0556(14) -0.0041(11) -0.0032(10) 0.0065(11)
    C19 0.0644(15) 0.0539(14) 0.0535(13) 0.0033(12) 0.0022(11) 0.0052(11)
    O20 0.075(3) 0.159(5) 0.062(3) 0.004(3) 0.018(3) -0.005(3)
    C21 0.169(10) 0.149(8) 0.077(5) -0.033(8) 0.070(6) -0.020(5)
    C22 0.307(17) 0.075(5) 0.045(3) 0.031(6) -0.025(5) 0.016(3)
    C25 0.0688(15) 0.0532(14) 0.0565(15) -0.0112(12) 0.0068(12) 0.0050(11)
    C26 0.069(3) 0.068(3) 0.070(3) 0.003(3) 0.026(3) 0.000(2)
    C27 0.078(3) 0.078(3) 0.083(4) 0.003(3) 0.035(3) -0.012(3)
    C28 0.082(4) 0.062(3) 0.096(5) 0.009(3) 0.020(4) -0.002(3)
    C29 0.059(3) 0.053(3) 0.114(5) 0.016(2) 0.002(3) 0.006(3)
_geom_special_details
;
All e.s.d.'s (except the e.s.d. in the dihedral angle between two l.s. planes)
are estimated using the full covariance matrix. The cell e.s.d.'s are taken
into account individually in the estimation of e.s.d.'s in distances, angles
and torsion angles; correlations between e.s.d.'s in cell parameters are only
used when they are defined by crystal symmetry. An approximate (isotropic)
treatment of cell e.s.d.'s is used for estimating e.s.d.'s involving l.s.
planes.
;
loop_
    _geom_bond_atom_site_label_1
    _geom_bond_atom_site_label_2
    _geom_bond_site_symmetry_2
    _geom_bond_distance
    _geom_bond_publ_flag
    Cd1 S2 . 2.5479(7) ?
    Cd1 S3 . 2.5618(8) ?
    Cd1 S1 . 2.6028(7) ?
    Cd1 S4 3_656 2.6355(6) ?
    Cd1 S4 . 2.7949(6) ?
    S1 C1 . 1.716(3) ?
    S2 C1 . 1.730(2) ?
    S3 C16 . 1.711(2) ?
    S4 C16 . 1.754(3) ?
    S4 Cd1 3_656 2.6355(6) ?
    C1 N2 . 1.337(3) ?
    N2 C9 . 1.466(3) ?
    N2 C3 . 1.477(3) ?
    C3 C4 . 1.476(4) ?
    C3 H31 . 0.9700 ?
    C3 H32 . 0.9700 ?
    C4 C8 . 1.333(4) ?
    C4 O5 . 1.365(3) ?
    O5 C6 . 1.369(4) ?
    C6 C7 . 1.306(6) ?
    C6 H6 . 0.9300 ?
    C7 C8 . 1.443(5) ?
    C7 H7 . 0.9300 ?
    C8 H8 . 0.9300 ?
    C9 C10 . 1.504(3) ?
    C9 H91 . 0.9700 ?
    C9 H92 . 0.9700 ?
    C10 C11 . 1.374(4) ?
    C10 C15 . 1.378(4) ?
    C11 C12 . 1.381(4) ?
    C11 H11 . 0.9300 ?
    C12 C13 . 1.359(5) ?
    C12 H12 . 0.9300 ?
    C13 C14 . 1.355(5) ?
    C13 H13 . 0.9300 ?
    C14 C15 . 1.366(5) ?
    C14 H14 . 0.9300 ?
    C15 H15 . 0.9300 ?
    C16 N17 . 1.325(3) ?
    N17 C18 . 1.473(3) ?
    N17 C24 . 1.482(3) ?
    C18 C19 . 1.480(3) ?
    C18 H18A . 0.9700 ?
    C18 H18B . 0.9700 ?
    C19 O20 . 1.300(7) ?
    C19 C30' . 1.353(8) ?
    C19 C23 . 1.358(6) ?
    C19 C26' . 1.445(19) ?
    O20 C21 . 1.400(9) ?
    C21 C22 . 1.347(12) ?
    C21 H21 . 0.9300 ?
    C22 C23 . 1.507(11) ?
    C22 H22 . 0.9300 ?
    C23 H23 . 0.9300 ?
    C26' C27' . 1.400(15) ?
    C26' H26' . 0.9300 ?
    C27' C28' . 1.316(13) ?
    C27' H27' . 0.9300 ?
    C28' C29' . 1.252(13) ?
    C28' H28' . 0.9300 ?
    C29' C30' . 1.260(12) ?
    C29' H29' . 0.9300 ?
    C30' H30' . 0.9300 ?
    C24 C25 . 1.483(4) ?
    C24 H24A . 0.9700 ?
    C24 H24B . 0.9700 ?
    C25 C23' . 1.356(13) ?
    C25 C26 . 1.359(6) ?
    C25 C30 . 1.388(8) ?
    C25 O20' . 1.468(14) ?
    C26 C27 . 1.446(9) ?
    C26 H26 . 0.9300 ?
    C27 C28 . 1.384(11) ?
    C27 H27 . 0.9300 ?
    C28 C29 . 1.303(9) ?
    C28 H28 . 0.9300 ?
    C29 C30 . 1.314(9) ?
    C29 H29 . 0.9300 ?
    C30 H30 . 0.9300 ?
    O20' C21' . 1.410(14) ?
    C21' C22' . 1.330(16) ?
    C21' H21' . 0.9300 ?
    C22' C23' . 1.475(17) ?
    C22' H22' . 0.9300 ?
    C23' H23' . 0.9300 ?
loop_
    _geom_angle_atom_site_label_1
    _geom_angle_atom_site_label_2
    _geom_angle_atom_site_label_3
    _geom_angle_site_symmetry_1
    _geom_angle_site_symmetry_3
    _geom_angle
    _geom_angle_publ_flag
    S2 Cd1 S3 . . 153.02(3) ?
    S2 Cd1 S1 . . 70.71(2) ?
    S3 Cd1 S1 . . 101.57(2) ?
    S2 Cd1 S4 . 3_656 104.24(2) ?
    S3 Cd1 S4 . 3_656 102.47(2) ?
    S1 Cd1 S4 . 3_656 114.07(2) ?
    S2 Cd1 S4 . . 107.67(2) ?
    S3 Cd1 S4 . . 67.15(2) ?
    S1 Cd1 S4 . . 153.00(2) ?
    S4 Cd1 S4 3_656 . 92.662(19) ?
    C1 S1 Cd1 . . 83.88(8) ?
    C1 S2 Cd1 . . 85.33(8) ?
    C16 S3 Cd1 . . 91.52(9) ?
    C16 S4 Cd1 . 3_656 98.92(8) ?
    C16 S4 Cd1 . . 83.18(8) ?
    Cd1 S4 Cd1 3_656 . 87.338(19) ?
    N2 C1 S1 . . 120.37(18) ?
    N2 C1 S2 . . 119.87(19) ?
    S1 C1 S2 . . 119.76(13) ?
    C1 N2 C9 . . 121.3(2) ?
    C1 N2 C3 . . 123.0(2) ?
    C9 N2 C3 . . 115.4(2) ?
    C4 C3 N2 . . 113.2(2) ?
    C4 C3 H31 . . 108.9 ?
    N2 C3 H31 . . 108.9 ?
    C4 C3 H32 . . 108.9 ?
    N2 C3 H32 . . 108.9 ?
    H31 C3 H32 . . 107.7 ?
    C8 C4 O5 . . 110.0(3) ?
    C8 C4 C3 . . 132.6(3) ?
    O5 C4 C3 . . 117.4(2) ?
    C4 O5 C6 . . 106.0(3) ?
    C7 C6 O5 . . 111.4(4) ?
    C7 C6 H6 . . 124.3 ?
    O5 C6 H6 . . 124.3 ?
    C6 C7 C8 . . 106.2(3) ?
    C6 C7 H7 . . 126.9 ?
    C8 C7 H7 . . 126.9 ?
    C4 C8 C7 . . 106.4(3) ?
    C4 C8 H8 . . 126.8 ?
    C7 C8 H8 . . 126.8 ?
    N2 C9 C10 . . 115.2(2) ?
    N2 C9 H91 . . 108.5 ?
    C10 C9 H91 . . 108.5 ?
    N2 C9 H92 . . 108.5 ?
    C10 C9 H92 . . 108.5 ?
    H91 C9 H92 . . 107.5 ?
    C11 C10 C15 . . 117.9(3) ?
    C11 C10 C9 . . 123.4(2) ?
    C15 C10 C9 . . 118.7(2) ?
    C10 C11 C12 . . 120.8(3) ?
    C10 C11 H11 . . 119.6 ?
    C12 C11 H11 . . 119.6 ?
    C13 C12 C11 . . 120.1(3) ?
    C13 C12 H12 . . 120.0 ?
    C11 C12 H12 . . 120.0 ?
    C14 C13 C12 . . 119.5(3) ?
    C14 C13 H13 . . 120.2 ?
    C12 C13 H13 . . 120.2 ?
    C13 C14 C15 . . 120.9(3) ?
    C13 C14 H14 . . 119.6 ?
    C15 C14 H14 . . 119.6 ?
    C14 C15 C10 . . 120.8(3) ?
    C14 C15 H15 . . 119.6 ?
    C10 C15 H15 . . 119.6 ?
    N17 C16 S3 . . 121.03(19) ?
    N17 C16 S4 . . 121.03(18) ?
    S3 C16 S4 . . 117.88(13) ?
    C16 N17 C18 . . 123.3(2) ?
    C16 N17 C24 . . 122.7(2) ?
    C18 N17 C24 . . 114.03(18) ?
    N17 C18 C19 . . 111.06(19) ?
    N17 C18 H18A . . 109.4 ?
    C19 C18 H18A . . 109.4 ?
    N17 C18 H18B . . 109.4 ?
    C19 C18 H18B . . 109.4 ?
    H18A C18 H18B . . 108.0 ?
    O20 C19 C30' . . 101.5(5) ?
    O20 C19 C23 . . 115.1(4) ?
    C30' C19 C23 . . 18.3(4) ?
    O20 C19 C26' . . 11.8(8) ?
    C30' C19 C26' . . 111.6(7) ?
    C23 C19 C26' . . 126.3(7) ?
    O20 C19 C18 . . 122.8(3) ?
    C30' C19 C18 . . 135.4(4) ?
    C23 C19 C18 . . 121.6(3) ?
    C26' C19 C18 . . 112.1(6) ?
    C19 O20 C21 . . 106.1(6) ?
    C22 C21 O20 . . 109.9(7) ?
    C22 C21 H21 . . 125.0 ?
    O20 C21 H21 . . 125.0 ?
    C21 C22 C23 . . 105.8(6) ?
    C21 C22 H22 . . 127.1 ?
    C23 C22 H22 . . 127.1 ?
    C19 C23 C22 . . 102.0(5) ?
    C19 C23 H23 . . 129.0 ?
    C22 C23 H23 . . 129.0 ?
    C27' C26' C19 . . 116.6(12) ?
    C27' C26' H26' . . 121.7 ?
    C19 C26' H26' . . 121.7 ?
    C28' C27' C26' . . 119.1(12) ?
    C28' C27' H27' . . 120.4 ?
    C26' C27' H27' . . 120.4 ?
    C29' C28' C27' . . 125.0(11) ?
    C29' C28' H28' . . 117.5 ?
    C27' C28' H28' . . 117.5 ?
    C28' C29' C30' . . 117.0(12) ?
    C28' C29' H29' . . 121.5 ?
    C30' C29' H29' . . 121.5 ?
    C29' C30' C19 . . 129.3(9) ?
    C29' C30' H30' . . 115.3 ?
    C19 C30' H30' . . 115.3 ?
    N17 C24 C25 . . 113.5(2) ?
    N17 C24 H24A . . 108.9 ?
    C25 C24 H24A . . 108.9 ?
    N17 C24 H24B . . 108.9 ?
    C25 C24 H24B . . 108.9 ?
    H24A C24 H24B . . 107.7 ?
    C23' C25 C26 . . 128.6(6) ?
    C23' C25 C30 . . 9.5(8) ?
    C26 C25 C30 . . 122.0(5) ?
    C23' C25 O20' . . 108.3(7) ?
    C26 C25 O20' . . 20.3(5) ?
    C30 C25 O20' . . 102.1(6) ?
    C23' C25 C24 . . 117.7(6) ?
    C26 C25 C24 . . 113.4(4) ?
    C30 C25 C24 . . 124.5(4) ?
    O20' C25 C24 . . 133.4(5) ?
    C25 C26 C27 . . 114.1(6) ?
    C25 C26 H26 . . 122.9 ?
    C27 C26 H26 . . 122.9 ?
    C28 C27 C26 . . 118.8(5) ?
    C28 C27 H27 . . 120.6 ?
    C26 C27 H27 . . 120.6 ?
    C29 C28 C27 . . 124.5(6) ?
    C29 C28 H28 . . 117.7 ?
    C27 C28 H28 . . 117.7 ?
    C28 C29 C30 . . 117.4(7) ?
    C28 C29 H29 . . 121.3 ?
    C30 C29 H29 . . 121.3 ?
    C29 C30 C25 . . 122.8(7) ?
    C29 C30 H30 . . 118.6 ?
    C25 C30 H30 . . 118.6 ?
    C21' O20' C25 . . 108.3(10) ?
    C22' C21' O20' . . 105.7(15) ?
    C22' C21' H21' . . 127.2 ?
    O20' C21' H21' . . 127.2 ?
    C21' C22' C23' . . 113.1(15) ?
    C21' C22' H22' . . 123.5 ?
    C23' C22' H22' . . 123.5 ?
    C25 C23' C22' . . 104.1(11) ?
    C25 C23' H23' . . 127.9 ?
    C22' C23' H23' . . 127.9 ?
_iucr_refine_instructions_details
;
TITL TL3 P21/n #14
CELL  0.71073  10.7922  14.7253  16.9352   90.000   97.383   90.000
ZERR     2.00   0.0003   0.0006   0.0006    0.000    0.003    0.000
LATT   1
SYMM  1/2 - X, 1/2 + Y, 1/2 - Z
SFAC  C    H    CD   N    O    S
UNIT  104  96   4    8    8    16
MERG   2
ACTA
BOND   $H
LIST   4
L.S.  10
TEMP    24.75
WGHT    0.027300    1.097000
FVAR       2.25582
CD1   3    0.670295    0.028510    0.522299    11.00000    0.04729    0.07969 =
         0.06005    0.01815   -0.00010   -0.00253
S1    6    0.886736    0.073504    0.598163    11.00000    0.05649    0.05985 =
         0.08112    0.01097   -0.00805   -0.00319
S2    6    0.811865   -0.110575    0.536135    11.00000    0.05554    0.07495 =
         0.06211   -0.00801    0.00158   -0.00519
S3    6    0.595466    0.179927    0.458609    11.00000    0.07776    0.06873 =
         0.07553    0.01296   -0.02548   -0.01465
S4    6    0.501060    0.006551    0.384212    11.00000    0.05287    0.06056 =
         0.05252    0.00803    0.00485    0.00076
C1    1    0.919185   -0.039993    0.590424    11.00000    0.04648    0.06635 =
         0.04524    0.00639    0.00980   -0.00413
N2    4    1.026658   -0.074203    0.626403    11.00000    0.04906    0.06457 =
         0.05058   -0.00206    0.00355    0.00283
C3    1    1.057936   -0.171804    0.624775    11.00000    0.07015    0.07383 =
         0.07293   -0.01695    0.00376    0.01648
AFIX  23
H31   2    0.984315   -0.205311    0.602405    11.00000   -1.20000
H32   2    1.121788   -0.180699    0.590098    11.00000   -1.20000
AFIX   0
C4    1    1.103057   -0.209075    0.704172    11.00000    0.06525    0.05696 =
         0.07896   -0.00395    0.00744    0.00811
O5    5    1.017527   -0.219626    0.756227    11.00000    0.08873    0.08422 =
         0.10234    0.00443    0.02182   -0.00575
C6    1    1.081600   -0.255389    0.824154    11.00000    0.16897    0.07391 =
         0.09969    0.02543    0.01988    0.00256
AFIX  43
H6    2    1.045698   -0.269641    0.869663    11.00000   -1.20000
AFIX   0
C7    1    1.199573   -0.266934    0.816878    11.00000    0.14368    0.08605 =
         0.11944    0.01978   -0.02383    0.03078
AFIX  43
H7    2    1.261095   -0.290234    0.854984    11.00000   -1.20000
AFIX   0
C8    1    1.215320   -0.236280    0.737841    11.00000    0.07790    0.09651 =
         0.11948    0.01391   -0.00047    0.02796
AFIX  43
H8    2    1.289161   -0.235640    0.714946    11.00000   -1.20000
AFIX   0
C9    1    1.126408   -0.015064    0.664156    11.00000    0.04263    0.07441 =
         0.06178    0.00386    0.00363   -0.00232
AFIX  23
H91   2    1.118993    0.043626    0.637967    11.00000   -1.20000
H92   2    1.206194   -0.040833    0.655323    11.00000   -1.20000
AFIX   0
C10   1    1.126991   -0.000679    0.752137    11.00000    0.05076    0.04990 =
         0.05716    0.00418    0.00006    0.00502
C11   1    1.022646   -0.010129    0.790090    11.00000    0.06412    0.06512 =
         0.06219   -0.00025    0.00930    0.00472
AFIX  43
H11   2    0.947275   -0.027280    0.761019    11.00000   -1.20000
AFIX   0
C12   1    1.028245    0.005515    0.870857    11.00000    0.10386    0.07242 =
         0.07272    0.00335    0.02514    0.01683
AFIX  43
H12   2    0.957622   -0.003167    0.896165    11.00000   -1.20000
AFIX   0
C13   1    1.136887    0.033595    0.913424    11.00000    0.13088    0.10272 =
         0.06194   -0.00649    0.00336    0.01580
AFIX  43
H13   2    1.140549    0.045106    0.967670    11.00000   -1.20000
AFIX   0
C14   1    1.239822    0.044696    0.876251    11.00000    0.10191    0.13860 =
         0.07747   -0.01738   -0.01721   -0.01101
AFIX  43
H14   2    1.313792    0.064895    0.905153    11.00000   -1.20000
AFIX   0
C15   1    1.236336    0.026603    0.796885    11.00000    0.06201    0.10760 =
         0.07453   -0.00612   -0.00485   -0.00768
AFIX  43
H15   2    1.308597    0.032770    0.772778    11.00000   -1.20000
AFIX   0
C16   1    0.496257    0.125574    0.386862    11.00000    0.04651    0.06403 =
         0.05187    0.00938    0.00551   -0.00652
N17   4    0.421900    0.172045    0.332983    11.00000    0.05046    0.05599 =
         0.05180    0.01118   -0.00139   -0.00421
C18   1    0.328251    0.129000    0.273743    11.00000    0.04746    0.06546 =
         0.05560    0.00651   -0.00319   -0.00413
AFIX  23
H18A  2    0.246467    0.154266    0.278297    11.00000   -1.20000
H18B  2    0.325262    0.064355    0.284340    11.00000   -1.20000
AFIX   0
SAME C4 O5 C6 C7 C8
C19   1    0.358720    0.143614    0.191955    11.00000    0.06443    0.05389 =
         0.05351    0.00518    0.00216    0.00327
PART    1
O20   5    0.468892    0.127818    0.171646    10.62000    0.07546    0.15897 =
         0.06179   -0.00544    0.01751    0.00439
C21   1    0.462774    0.153501    0.091641    10.62000    0.16885    0.14903 =
         0.07671   -0.01976    0.07043   -0.03274
AFIX  43
H21   2    0.530939    0.157611    0.063353    10.62000   -1.20000
AFIX   0
C22   1    0.343505    0.171383    0.061694    10.62000    0.30652    0.07494 =
         0.04477    0.01636   -0.02484    0.03066
AFIX  43
H22   2    0.313434    0.185619    0.009218    10.62000   -1.20000
AFIX   0
C23   1    0.268873    0.163568    0.130725    10.62000    0.06488
AFIX  43
H23   2    0.183345    0.170598    0.131253    10.62000   -1.20000
AFIX   0
PART    2
SAME C11 C12 C13 C14 C15
C26'  1    0.489813    0.129250    0.186485    10.38000    0.07824
AFIX  43
H26'  2    0.545962    0.113895    0.230810    10.38000   -1.20000
AFIX   0
C27'  1    0.527973    0.139635    0.111028    10.38000    0.08942
AFIX  43
H27'  2    0.610412    0.128491    0.103377    10.38000   -1.20000
AFIX   0
C28'  1    0.445651    0.165366    0.051102    10.38000    0.09206
AFIX  43
H28'  2    0.471914    0.168069    0.000959    10.38000   -1.20000
AFIX   0
C29'  1    0.334653    0.186491    0.056427    10.38000    0.07383
AFIX  43
H29'  2    0.280976    0.206083    0.012349    10.38000   -1.20000
AFIX   0
C30'  1    0.298921    0.180023    0.124163    10.38000    0.05552
AFIX  43
H30'  2    0.220069    0.203684    0.128153    10.38000   -1.20000
AFIX   0
PART    0
C24   1    0.427661    0.272242    0.326139    11.00000    0.06076
AFIX  23
H24A  2    0.432204    0.288132    0.270999    11.00000   -1.20000
H24B  2    0.503550    0.293752    0.357466    11.00000   -1.20000
AFIX   0
SAME C10 C11 C12 C13 C14 C15
C25   1    0.319138    0.319389    0.353123    11.00000    0.06877    0.05323 =
         0.05647    0.00498    0.00677   -0.01120
PART    1
C26   1    0.323788    0.322807    0.433631    10.62000    0.06883    0.06751 =
         0.06960   -0.00025    0.02623    0.00274
AFIX  43
H26   2    0.387353    0.295989    0.468130    10.62000   -1.20000
AFIX   0
C27   1    0.221246    0.371794    0.460967    10.62000    0.07797    0.07820 =
         0.08330   -0.01243    0.03456    0.00251
AFIX  43
H27   2    0.216617    0.378538    0.515111    10.62000   -1.20000
AFIX   0
C28   1    0.130114    0.408460    0.405071    10.62000    0.08161    0.06184 =
         0.09570   -0.00195    0.01951    0.00945
AFIX  43
H28   2    0.065270    0.440333    0.423598    10.62000   -1.20000
AFIX   0
C29   1    0.128905    0.401403    0.328293    10.62000    0.05911    0.05302 =
         0.11382    0.00607    0.00160    0.01584
AFIX  43
H29   2    0.066830    0.428810    0.293064    10.62000   -1.20000
AFIX   0
C30   1    0.218808    0.354054    0.302594    10.62000    0.06963
AFIX  43
H30   2    0.215087    0.343295    0.248227    10.62000   -1.20000
AFIX   0
PART    2
SAME O5 C6 C7 C8
O20'  5    0.287000    0.344705    0.431814    10.38000    0.11634
C21'  1    0.174121    0.394010    0.421041    10.38000    0.11756
AFIX  43
H21'  2    0.130697    0.417341    0.460508    10.38000   -1.20000
AFIX   0
C22'  1    0.142665    0.400210    0.342689    10.38000    0.16832
AFIX  43
H22'  2    0.069489    0.427652    0.319156    10.38000   -1.20000
AFIX   0
C23'  1    0.235699    0.359115    0.296945    10.38000    0.06105
AFIX  43
H23'  2    0.236870    0.360198    0.242139    10.38000   -1.20000
HKLF    4
END
;
data_global
_journal_date_recd_electronic     2011-11-02
_journal_date_accepted     2011-11-29
_journal_name_full     'Acta Crystallographica, Section E'
_journal_year     2012
_journal_volume     68
_journal_issue      1
_journal_page_first     m12
_journal_page_last     m13
_journal_paper_category     QM
_journal_paper_doi     10.1107/S1600536811051348
_journal_coeditor_code     NC2254
_publ_contact_author_name     'Kant, Rajni'
_publ_contact_author_address
;
Post-Graduate Department of Physics & Electronics,
University of Jammu,
Jammu Tawi 180 006,
India
;
_publ_contact_author_email     rkvk.paper11@gmail.com
_publ_contact_author_fax     '+911912432051'
_publ_contact_author_phone     '+919419194375'
_publ_section_title
;\
Bis(\m-<i>N</i>-benzyl-<i>N</i>-furfuryldithiocarbamato)-1:2\k^3^<i>S</i>,\
<i>S</i>':<i>S</i>';2:1\k^3^<i>S</i>,<i>S</i>':<i>S</i>'-bis[(<i>N</i>-\
benzyl-<i>N</i>-furfuryldithiocarbamato-\k^2^<i>S</i>,<i>S</i>')cadmium]
;
loop_
    _publ_author_name
    _publ_author_footnote
    _publ_author_address
    'Kant, Rajni' .
;
X-ray Crystallography Laboratory,
Post-Graduate Department of Physics & Electronics,
University of Jammu, Jammu Tawi 180 006, India
;
    'Gupta, Vivek K.' .
;
X-ray Crystallography Laboratory,
Post-Graduate Department of Physics & Electronics,
University of Jammu, Jammu Tawi 180 006, India
;
    'Kapoor, Kamini' .
;
X-ray Crystallography Laboratory,
Post-Graduate Department of Physics & Electronics,
University of Jammu, Jammu Tawi 180 006, India
;
    'Valarmathi, P.' .
;
Department of Chemistry, Annamalai University, Annamalainagar 608 002
India
;
    'Thirumaran, S.' .
;
Department of Chemistry, Annamalai University, Annamalainagar 608 002
India
;
