# Supplementary material for: Bis(μ-N-benzyl-N-furfuryldithio­carbamato)-1:2κ3 S,S′:S′;2:1κ3 S,S′:S′-bis­[(N-benzyl-N-furfuryldithio­carbamato-κ2 S,S′)cadmium]
Source: Acta Crystallogr Sect E Struct Rep Online. 2011 Dec 3;68(Pt 1):m12–3. doi: 10.1107/S1600536811051348 (PMC3254292; doi:10.1107/S1600536811051348)
Supplement: Supplementary file 2 [file e-68-00m12-Isup2.hkl]

#
# h,k,l, Fc-squared, Fo-squared, sigma(Fo-squared) and status flag
#
data_I
_shelx_title 'TL3 in P2(1)/n'
_shelx_refln_list_code          4
_shelx_F_calc_maximum      302.39
_exptl_crystal_F_000      1288.00
_reflns_d_resolution_high  0.7994
 
loop_
 _symmetry_equiv_pos_as_xyz
 'x, y, z'
 '-x+1/2, y+1/2, -z+1/2'
 '-x, -y, -z'
 'x-1/2, -y-1/2, z-1/2'
 
_cell_length_a    10.7922
_cell_length_b    14.7253
_cell_length_c    16.9352
_cell_angle_alpha  90.000
_cell_angle_beta   97.383
_cell_angle_gamma  90.000
 
_shelx_F_squared_multiplier     1.000
 
loop_
 _refln_index_h
 _refln_index_k
 _refln_index_l
 _refln_F_squared_calc
 _refln_F_squared_meas
 _refln_F_squared_sigma
 _refln_observed_status
   2   0   0      263.71      325.83      9.72 o
   4   0   0     1780.35     1785.86     25.49 o
   6   0   0    14501.70    14095.68     88.81 o
   8   0   0      288.58      279.44     13.15 o
  10   0   0      534.47      559.44     24.44 o
  12   0   0     1071.53     1210.45     49.98 o
   2   1   0     7281.87     7430.11     29.70 o
   3   1   0     5730.21     5488.94     47.10 o
   4   1   0     2880.94     2775.59     24.09 o
   5   1   0    11484.71    11539.72     50.97 o
   6   1   0      402.44      383.01     11.77 o
   7   1   0     2412.95     2404.30     28.48 o
   8   1   0       26.20       26.19      3.35 o
   9   1   0     2363.93     2265.95     27.67 o
  10   1   0      139.61      123.59      8.02 o
  11   1   0     1094.53     1102.18     25.20 o
  12   1   0        8.89       -3.52      7.53 o
  13   1   0      442.46      451.98     28.14 o
   1   2   0     3334.19     3556.55     35.45 o
   2   2   0     1099.82     1007.94     16.73 o
   3   2   0     5143.06     5249.48     34.13 o
   4   2   0     1118.63     1174.01     16.45 o
   5   2   0      680.70      609.54     10.14 o
   6   2   0    16983.46    16819.71     94.52 o
   7   2   0      504.51      482.30      8.69 o
   8   2   0       77.21       70.79      3.76 o
   9   2   0       63.69       44.62      3.20 o
  10   2   0       24.54       22.41      4.68 o
  11   2   0       10.79        4.61      5.20 o
  12   2   0      496.41      545.13     40.50 o
  13   2   0       39.07       35.43     12.64 o
   1   3   0     3959.67     4231.02     67.40 o
   2   3   0    18026.53    18059.26     55.41 o
   3   3   0     4614.07     4608.76     32.74 o
   4   3   0     9974.17     9772.03     50.71 o
   5   3   0    14441.94    14483.98     60.79 o
   6   3   0     2181.54     2036.02     19.55 o
   7   3   0     1375.75     1320.04     15.76 o
   8   3   0      244.46      248.92      6.83 o
   9   3   0     2746.34     2809.40     36.27 o
  10   3   0     1154.81     1223.78     23.77 o
  11   3   0     1149.84     1253.05     41.17 o
  12   3   0        0.72       12.38      9.56 o
  13   3   0       17.00       28.84     11.94 o
   0   4   0    13534.37    13726.59    197.60 o
   1   4   0     2190.96     2295.27     30.34 o
   2   4   0     1085.48     1210.80     25.23 o
   3   4   0      154.21      175.22      4.61 o
   4   4   0        0.75        4.12      1.68 o
   5   4   0     5745.39     5856.99     30.19 o
   6   4   0     2973.14     2876.04     27.01 o
   7   4   0     1498.31     1460.09     17.44 o
   8   4   0        1.12        1.15      2.72 o
   9   4   0      235.72      232.23     10.06 o
  10   4   0       32.93       34.49      4.07 o
  11   4   0       37.86       25.20      9.06 o
  12   4   0      449.21      514.40     28.52 o
  13   4   0       81.96       79.08     17.86 o
   1   5   0      339.85      389.65     10.59 o
   2   5   0     4339.93     4384.15     70.47 o
   3   5   0     5324.83     5087.02     42.47 o
   4   5   0     6637.94     6508.07     50.09 o
   5   5   0     1606.50     1663.87     18.80 o
   6   5   0      294.61      277.19      7.30 o
   7   5   0        8.14        8.81      3.43 o
   8   5   0     2493.86     2511.56     25.22 o
   9   5   0      232.01      226.46      8.31 o
  10   5   0     1444.65     1443.14     28.09 o
  11   5   0     1075.97     1113.82     40.29 o
  12   5   0       30.46       18.05      9.77 o
   0   6   0    21583.58    22108.25    101.49 o
   1   6   0    11807.18    11743.71     46.84 o
   2   6   0      152.95      147.86      4.81 o
   3   6   0     1769.60     1744.80     64.48 o
   4   6   0      179.02      133.50      6.20 o
   5   6   0     4972.85     5000.98     29.70 o
   6   6   0     1544.22     1505.16     16.77 o
   7   6   0     4363.16     4444.37     31.90 o
   8   6   0       15.03        8.98      2.01 o
   9   6   0      178.57      207.99      7.74 o
  10   6   0        0.62       15.33      6.82 o
  11   6   0       75.80       68.03     22.58 o
  12   6   0      383.96      389.35     26.35 o
   1   7   0    10567.99    10942.14     70.44 o
   2   7   0     4206.01     3952.86     28.42 o
   3   7   0       61.42       57.67      3.32 o
   4   7   0      434.91      427.20     12.74 o
   5   7   0     1050.13     1025.13     15.51 o
   6   7   0       60.00       52.80      4.52 o
   7   7   0      385.18      366.52     13.77 o
   8   7   0      403.96      416.45     14.43 o
   9   7   0      190.87      140.42     13.29 o
  10   7   0      463.50      502.31     25.87 o
  11   7   0      200.72      204.46     18.56 o
  12   7   0        3.48       -7.15     30.38 o
   0   8   0     1381.88     1361.52     37.91 o
   1   8   0     2554.94     2519.24     28.37 o
   2   8   0        4.00        1.59      2.78 o
   3   8   0     1824.60     1833.76     30.32 o
   4   8   0     3245.64     3213.59     34.73 o
   5   8   0     3334.99     3295.21     35.29 o
   6   8   0     3226.20     3101.80     43.71 o
   7   8   0     3367.00     3481.83     37.98 o
   8   8   0       24.81       19.68      9.92 o
   9   8   0      267.96      243.01     15.09 o
  10   8   0       11.36        8.82     12.55 o
  11   8   0      140.95      136.47     20.18 o
   1   9   0      102.76      107.80      6.16 o
   2   9   0     3863.10     3765.47     37.02 o
   3   9   0      642.80      589.85     11.94 o
   4   9   0     2702.20     2756.51     37.89 o
   5   9   0      205.31      210.01     11.07 o
   6   9   0       33.54       19.35      5.17 o
   7   9   0      354.21      374.69     25.76 o
   8   9   0      455.44      434.22     14.68 o
   9   9   0       51.94       53.76     12.40 o
  10   9   0      280.02      276.66     26.16 o
  11   9   0        7.53       24.36     17.96 o
   0  10   0      274.32      261.79     16.34 o
   1  10   0      193.74      207.33      7.27 o
   2  10   0     1047.48      960.76     28.26 o
   3  10   0      754.44      717.95     13.05 o
   4  10   0       78.58       77.92      6.97 o
   5  10   0      291.28      279.29     13.91 o
   6  10   0      274.48      307.57     15.91 o
   7  10   0      925.00      916.02     41.83 o
   8  10   0      131.66      143.14     13.72 o
   9  10   0        2.66       -1.57      9.87 o
  10  10   0      151.34      170.66     22.10 o
   1  11   0       26.13       37.29      3.57 o
   2  11   0     4695.50     4635.08     42.05 o
   3  11   0     1140.62     1151.70     17.15 o
   4  11   0     1347.10     1296.89     59.63 o
   5  11   0      437.86      398.78     14.49 o
   6  11   0      158.91      146.70      9.69 o
   7  11   0      115.11      125.40     12.57 o
   8  11   0       99.61       99.63     16.97 o
   9  11   0      191.15      208.70     23.25 o
  10  11   0      226.40      265.22     37.29 o
   0  12   0      212.49      230.42     13.86 o
   1  12   0      423.13      439.82     10.42 o
   2  12   0      896.15      908.26     23.25 o
   3  12   0       42.45       45.46      8.06 o
   4  12   0        4.17        7.02      3.23 o
   5  12   0      699.00      654.53     18.68 o
   6  12   0      237.18      203.65     15.09 o
   7  12   0      247.36      267.01     24.74 o
   8  12   0      326.85      382.77     30.55 o
   9  12   0        0.29       11.48     10.79 o
  10  12   0       55.01       70.54     20.42 o
   1  13   0      343.04      300.25      9.32 o
   2  13   0      818.16      811.42     21.78 o
   3  13   0      257.00      255.59      9.87 o
   4  13   0      189.81      163.18      6.66 o
   5  13   0      168.67      152.30     13.83 o
   6  13   0       56.05       46.26     12.25 o
   7  13   0       17.21       33.59     11.61 o
   8  13   0       53.43       59.48     15.92 o
   9  13   0       22.66       -2.13     14.04 o
   0  14   0      221.85      213.92      9.85 o
   1  14   0      314.76      312.53      8.19 o
   2  14   0      813.20      763.64     37.62 o
   3  14   0        8.64       -0.21      5.73 o
   4  14   0      235.67      252.73     20.99 o
   5  14   0      190.96      199.78     20.14 o
   6  14   0       25.15       20.70     14.48 o
   7  14   0      115.61      100.60     25.17 o
   8  14   0      553.68      619.89     56.23 o
   1  15   0       87.17       87.13      6.28 o
   2  15   0       48.24       57.94      8.00 o
   3  15   0      508.60      568.28     30.14 o
   4  15   0      151.85      145.66     16.60 o
   5  15   0      111.44       90.68     14.37 o
   6  15   0       43.77       51.41     15.44 o
   7  15   0       24.59       31.28     26.09 o
   0  16   0        3.89        6.04      9.34 o
   1  16   0      134.43      141.57     11.90 o
   2  16   0      227.92      231.64     15.39 o
   3  16   0        1.07        3.46      8.48 o
   4  16   0       47.95       41.08     10.97 o
   5  16   0        3.60      -11.71     17.15 o
   6  16   0       11.01       38.17     33.94 o
   1  17   0        0.06        5.61      9.92 o
   2  17   0       67.56      147.34     24.35 o
   3  17   0      283.86      306.44     26.02 o
   4  17   0        9.14       29.47     15.65 o
   5  17   0       57.31       49.05     20.68 o
   1  18   0       15.72       17.33     12.41 o
   2  18   0       55.00       71.01     20.03 o
 -13   0   1      516.99      503.35     51.33 o
 -11   0   1      590.09      620.24     24.86 o
  -9   0   1     4397.46     4429.17     54.44 o
  -7   0   1     3561.93     3377.69     42.42 o
  -5   0   1      550.16      570.49     14.31 o
  -3   0   1     2924.86     2690.01     33.91 o
   3   0   1     3919.49     3755.41     33.75 o
   5   0   1    14183.47    14285.53     80.84 o
   7   0   1      656.45      651.65     21.83 o
   9   0   1      587.72      591.99     23.45 o
  11   0   1     2218.56     2232.68     43.25 o
  13   0   1      247.04      302.32     35.50 o
 -13   1   1       42.72       46.45     11.95 o
 -12   1   1      739.01      709.49     25.59 o
 -11   1   1       15.72       22.21      5.65 o
 -10   1   1      630.76      600.48     16.68 o
  -9   1   1       14.24       24.19      4.14 o
  -8   1   1      101.94      114.38      9.52 o
  -7   1   1      206.46      180.59      7.28 o
  -6   1   1    14147.40    14140.06     62.58 o
  -5   1   1      610.00      558.83      9.97 o
  -4   1   1     8144.37     8035.65     37.84 o
  -3   1   1     3406.61     3713.26     21.83 o
  -2   1   1     9370.54     9638.91     64.71 o
   2   1   1    11279.66    11369.62     32.16 o
   3   1   1     5344.44     5563.53     30.67 o
   4   1   1     3414.71     3623.88     23.29 o
   5   1   1      211.28      247.68      7.08 o
   6   1   1     8101.59     8058.95     40.10 o
   7   1   1      496.20      507.41      9.93 o
   8   1   1     3376.26     3379.61     29.96 o
   9   1   1      141.69      139.15      7.13 o
  10   1   1       46.09       56.44      5.89 o
  11   1   1       26.49       20.22      5.27 o
  12   1   1     1170.73     1190.05     37.08 o
  13   1   1        3.56        6.32      8.10 o
 -13   2   1      194.76      209.73     24.06 o
 -12   2   1      153.83      173.56     17.67 o
 -11   2   1      414.54      435.10     18.01 o
 -10   2   1      954.00      922.60     22.11 o
  -9   2   1     3575.41     3565.89     32.54 o
  -8   2   1       55.02       68.64      8.89 o
  -7   2   1     3022.72     2982.83     24.59 o
  -6   2   1     2371.24     2291.99     21.97 o
  -5   2   1    12001.38    11993.43     43.20 o
  -4   2   1     2427.44     2376.75     18.41 o
  -3   2   1     2388.44     2433.51     14.86 o
  -2   2   1    29468.29    30912.37     76.32 o
  -1   2   1     1977.79     2211.64     78.10 o
   1   2   1     4068.20     4116.04     49.50 o
   2   2   1      677.60      637.53     12.72 o
   3   2   1     6805.39     6564.46     34.36 o
   4   2   1    12032.99    11798.70    103.31 o
   5   2   1    19141.15    19274.03     68.23 o
   6   2   1      258.90      209.18      6.15 o
   7   2   1     2447.54     2452.17     19.85 o
   8   2   1      421.06      414.30      9.13 o
   9   2   1      944.40      889.41     25.73 o
  10   2   1     1232.76     1204.30     21.34 o
  11   2   1      412.67      410.46     21.24 o
  12   2   1       10.94       -0.92      6.78 o
  13   2   1       48.51       45.55     14.48 o
 -13   3   1       69.12       41.10     12.91 o
 -12   3   1      634.47      658.23     31.88 o
 -11   3   1       79.45       70.22      7.33 o
 -10   3   1       90.28       87.15      5.52 o
  -9   3   1     1048.55      957.51     16.36 o
  -8   3   1       70.88       76.76      5.04 o
  -7   3   1      550.16      587.55     12.45 o
  -6   3   1     9959.04     9815.23     56.19 o
  -5   3   1      906.65      865.25     10.34 o
  -4   3   1     1202.24     1246.40     12.12 o
  -3   3   1     2039.35     1988.42     13.39 o
  -2   3   1     4818.30     5023.26     28.93 o
  -1   3   1     9436.92     9572.08     89.29 o
   0   3   1    28225.67    29287.77    203.88 o
   1   3   1       94.90       91.07      4.70 o
   2   3   1     6558.18     7004.09     72.71 o
   3   3   1      333.70      349.53      6.42 o
   4   3   1      492.76      491.86      9.45 o
   5   3   1     1428.16     1414.74     19.33 o
   6   3   1    13788.14    13634.10     57.56 o
   7   3   1       36.17       34.20      2.68 o
   8   3   1      754.79      747.35     11.30 o
   9   3   1       14.64       12.41      4.66 o
  10   3   1      103.91       89.35      4.82 o
  11   3   1       42.33       40.37      9.90 o
  12   3   1      300.27      347.87     24.25 o
  13   3   1      106.97      114.28     19.31 o
 -13   4   1        6.14       29.72     13.19 o
 -12   4   1        3.26       -9.00      9.00 o
 -11   4   1      123.35      147.59     15.69 o
 -10   4   1     1233.74     1259.74     21.11 o
  -9   4   1     1992.57     2052.63     28.60 o
  -8   4   1      672.46      640.86     12.94 o
  -7   4   1      793.47      784.27     14.12 o
  -6   4   1     2487.28     2525.82     23.98 o
  -5   4   1     8579.83     8635.99     74.46 o
  -4   4   1     1346.18     1248.13     12.07 o
  -3   4   1    10336.73    10276.55     74.19 o
  -2   4   1      429.01      525.81      6.79 o
  -1   4   1       54.34       35.43      2.81 o
   0   4   1    11434.79    11646.35     68.56 o
   1   4   1    92167.13    94512.14    390.42 o
   2   4   1      675.90      721.22     11.02 o
   3   4   1     9147.64     9347.39     34.76 o
   4   4   1    11605.21    11698.39     84.71 o
   5   4   1     9608.24     9741.50     59.01 o
   6   4   1      214.74      189.14      6.70 o
   7   4   1      424.34      421.68      8.68 o
   8   4   1     2459.94     2391.02     21.12 o
   9   4   1      213.19      221.61      7.37 o
  10   4   1     1150.01     1111.10     32.55 o
  11   4   1     1079.10     1133.01     40.28 o
  12   4   1        1.66        5.65     12.30 o
 -12   5   1      471.04      481.37     27.92 o
 -11   5   1      210.41      219.31     21.20 o
 -10   5   1       16.16        9.29      4.98 o
  -9   5   1       63.89       67.24      5.41 o
  -8   5   1       42.93       46.23      4.23 o
  -7   5   1     1897.42     1847.66     17.98 o
  -6   5   1      361.77      346.48      8.54 o
  -5   5   1     9021.87     9125.84     38.73 o
  -4   5   1      355.19      343.50      6.43 o
  -3   5   1     1007.80     1010.38     10.49 o
  -2   5   1     1852.60     2020.28     13.27 o
  -1   5   1     1584.87     1512.13     32.96 o
   0   5   1     4735.21     4594.00     34.47 o
   1   5   1    37752.55    37528.91    175.81 o
   2   5   1      280.38      267.73      8.26 o
   3   5   1     2229.64     2173.79     24.32 o
   4   5   1     1184.74     1211.98     15.23 o
   5   5   1     1918.80     1961.87     20.13 o
   6   5   1     1166.55     1070.12     14.09 o
   7   5   1     3210.20     3152.24     33.79 o
   8   5   1        1.40        1.18      2.39 o
   9   5   1      121.34      128.42      5.66 o
  10   5   1      153.32      145.93     10.42 o
  11   5   1       14.55        6.30      8.39 o
  12   5   1      298.91      350.58     25.12 o
 -12   6   1       25.30       24.28      9.24 o
 -11   6   1      277.73      318.81     22.15 o
 -10   6   1      589.58      585.69     17.33 o
  -9   6   1       65.78       64.34      6.71 o
  -8   6   1     1416.22     1420.44     24.06 o
  -7   6   1     1880.26     1888.79     29.26 o
  -6   6   1      273.66      291.97      7.11 o
  -5   6   1     1757.28     1765.69     21.62 o
  -4   6   1     1465.82     1424.60     15.99 o
  -3   6   1    10502.34    10371.37     95.13 o
  -2   6   1     9794.47     9572.80     64.29 o
  -1   6   1    14909.16    15467.03     61.49 o
   0   6   1      981.65     1004.55     22.27 o
   1   6   1     8149.06     8181.56     87.68 o
   2   6   1     1581.02     1432.37     15.61 o
   3   6   1      101.67       77.36      5.23 o
   4   6   1     3201.66     3244.55     44.03 o
   5   6   1       73.88       75.71      4.72 o
   6   6   1      565.36      569.83     12.21 o
   7   6   1        0.05        6.48      7.11 o
   8   6   1      245.86      249.68      9.13 o
   9   6   1      118.57      121.20     10.88 o
  10   6   1     1220.58     1168.29     26.22 o
  11   6   1      885.95     1010.84     38.81 o
  12   6   1       21.82       29.87     13.41 o
 -12   7   1      135.96      181.64     22.68 o
 -11   7   1      134.60      123.01     14.21 o
 -10   7   1       16.18       14.03      5.87 o
  -9   7   1       20.40       17.15      2.17 o
  -8   7   1      121.70      120.86      5.23 o
  -7   7   1     1164.99     1209.36     19.87 o
  -6   7   1     1039.12     1000.04     16.98 o
  -5   7   1     2761.95     2638.73     24.45 o
  -4   7   1       26.75       18.69      3.19 o
  -3   7   1       91.53      105.22      3.35 o
  -2   7   1     1633.33     1910.57     15.66 o
  -1   7   1    26747.27    26422.70    121.91 o
   0   7   1        5.63       15.46      3.82 o
   1   7   1    18812.61    17892.01     65.81 o
   2   7   1     3223.71     3068.10     25.49 o
   3   7   1      567.97      561.07     12.98 o
   4   7   1       76.49       66.07      5.90 o
   5   7   1     3635.82     3444.63     26.85 o
   6   7   1     2528.81     2570.71     27.79 o
   7   7   1     3096.73     3090.75     63.92 o
   8   7   1       54.91       62.64      6.09 o
   9   7   1      544.36      484.47     22.20 o
  10   7   1        2.57       -1.80      6.00 o
  11   7   1      115.72      115.39     14.94 o
  12   7   1      183.00      189.62     23.73 o
 -12   8   1       13.19        5.05     11.98 o
 -11   8   1        8.71       -3.24     10.43 o
 -10   8   1      247.89      242.92     18.52 o
  -9   8   1       57.18       43.82      4.15 o
  -8   8   1      947.76      908.89     24.45 o
  -7   8   1      958.73     1031.01     19.50 o
  -6   8   1      436.43      410.60     12.33 o
  -5   8   1      280.26      294.75     12.27 o
  -4   8   1     5398.59     5327.59     75.24 o
  -3   8   1      472.62      471.41     12.06 o
  -2   8   1    12888.89    12548.72    127.81 o
  -1   8   1      232.29      247.02      8.75 o
   0   8   1      235.91      283.98      8.03 o
   1   8   1     2131.48     2214.02     21.78 o
   2   8   1     3127.56     3080.30     27.89 o
   3   8   1     2116.45     2144.71     26.14 o
   4   8   1      562.21      531.09     16.81 o
   5   8   1       76.24       69.62      5.96 o
   6   8   1        0.14       -3.17      3.80 o
   7   8   1      211.04      225.67      8.79 o
   8   8   1      350.95      372.32     17.70 o
   9   8   1       90.18       78.14     10.74 o
  10   8   1      344.58      343.84     29.15 o
  11   8   1       30.03       20.58     18.24 o
 -11   9   1      339.59      375.36     32.75 o
 -10   9   1      255.16      286.07     27.53 o
  -9   9   1        0.02       -5.36      5.36 o
  -8   9   1        9.32       -1.45      7.30 o
  -7   9   1     3369.78     3348.74     43.61 o
  -6   9   1      377.56      337.83     23.08 o
  -5   9   1     1621.02     1601.88     27.86 o
  -4   9   1     1257.91     1182.19     19.09 o
  -3   9   1        2.77        2.61      2.02 o
  -2   9   1      148.91      163.84      5.67 o
  -1   9   1     2266.37     2436.51     26.15 o
   0   9   1      101.93       92.69      8.45 o
   1   9   1     1924.25     1907.72     18.23 o
   2   9   1     1341.95     1380.25     21.90 o
   3   9   1     3058.93     2753.46     58.56 o
   4   9   1      939.54      920.10     18.79 o
   5   9   1     3404.77     3374.49     40.67 o
   6   9   1     2436.27     2466.95     43.43 o
   7   9   1     1163.30     1052.09     47.05 o
   8   9   1       36.14       37.75      4.08 o
   9   9   1        0.23       11.29     10.33 o
  10   9   1        7.31       19.39     10.83 o
  11   9   1      197.44      248.30     62.88 o
 -10  10   1       95.17      126.02     22.40 o
  -9  10   1       33.02       68.91     20.33 o
  -8  10   1     1366.95     1337.78     55.94 o
  -7  10   1       14.51        4.07     10.74 o
  -6  10   1      436.17      462.05     15.72 o
  -5  10   1       41.49       45.66      5.48 o
  -4  10   1     1359.43     1379.27     26.72 o
  -3  10   1     1003.56      884.09     29.00 o
  -2  10   1     3559.14     3382.48     49.34 o
  -1  10   1       12.74       14.43      4.71 o
   0  10   1       99.11       72.28      4.12 o
   1  10   1      431.29      393.59      8.20 o
   2  10   1     1219.89     1234.89     20.19 o
   3  10   1     2985.13     2840.09     68.54 o
   4  10   1     1245.16     1214.17     25.25 o
   5  10   1       13.08       18.06      6.10 o
   6  10   1      108.76      107.70     14.97 o
   7  10   1        1.52       13.30      6.44 o
   8  10   1      112.76      162.59     14.68 o
   9  10   1      232.02      217.24     22.48 o
  10  10   1      551.45      610.61     39.94 o
 -10  11   1       98.52      134.93     20.01 o
  -9  11   1        7.21        1.47     26.24 o
  -8  11   1      133.76      154.51     19.61 o
  -7  11   1      466.05      466.62     22.83 o
  -6  11   1      382.78      372.57     14.31 o
  -5  11   1       30.07       35.62      4.71 o
  -4  11   1      616.79      568.56     20.83 o
  -3  11   1      123.71      119.34      6.40 o
  -2  11   1      571.17      515.55     12.86 o
  -1  11   1       37.64       30.71      3.24 o
   0  11   1       74.55       70.16      4.63 o
   1  11   1      700.92      694.56     11.43 o
   2  11   1      667.71      687.63     20.11 o
   3  11   1      882.79      816.18     14.70 o
   4  11   1       75.38       63.62      6.38 o
   5  11   1     1074.06     1065.40     27.61 o
   6  11   1      324.38      370.92     26.40 o
   7  11   1      566.46      623.67     45.31 o
   8  11   1      157.80      165.19     20.35 o
   9  11   1        0.86        6.90     10.40 o
  10  11   1       62.16       54.34     20.22 o
 -10  12   1       57.64       31.46     14.42 o
  -9  12   1       52.68       50.08     14.77 o
  -8  12   1       59.24       87.42     18.19 o
  -7  12   1      290.17      290.45     19.39 o
  -6  12   1        0.68       -1.72      6.18 o
  -5  12   1        0.76       -1.01      4.54 o
  -4  12   1      896.68      802.61     51.51 o
  -3  12   1      464.26      437.26     25.84 o
  -2  12   1     2955.88     2701.41     55.95 o
  -1  12   1        6.71       10.30      4.20 o
   0  12   1       55.83       57.95      4.54 o
   1  12   1        2.75        2.13      2.06 o
   2  12   1     1490.70     1519.99     27.18 o
   3  12   1      620.38      642.91     14.32 o
   4  12   1      781.95      816.90     21.13 o
   5  12   1        0.10       -4.30      4.30 o
   6  12   1      237.83      227.61     15.97 o
   7  12   1        8.16      -10.16     10.16 o
   8  12   1       14.09       22.59     12.75 o
   9  12   1      117.32      128.41     18.78 o
  10  12   1      330.70      325.30     42.44 o
  -9  13   1        2.49      -16.20     16.20 o
  -8  13   1      397.96      418.54     32.76 o
  -7  13   1       15.63       21.51     11.00 o
  -6  13   1       19.96        3.23     16.41 o
  -5  13   1       46.46       59.59     12.87 o
  -4  13   1       92.72       83.99      7.38 o
  -3  13   1       90.04      118.29      8.83 o
  -2  13   1      232.52      199.38      4.83 o
  -1  13   1      345.39      326.36      9.95 o
   0  13   1      364.34      359.30      9.85 o
   1  13   1      388.67      353.19      8.91 o
   2  13   1      372.97      436.69     17.03 o
   3  13   1       16.20       12.32      3.44 o
   4  13   1       39.37       40.81      5.72 o
   5  13   1       79.77       64.27      9.46 o
   6  13   1      210.89      185.03     25.09 o
   7  13   1      174.32      178.12     23.43 o
   8  13   1      256.98      332.98     30.70 o
   9  13   1       18.32       -6.42     15.02 o
  -8  14   1       55.17       81.69     18.87 o
  -7  14   1      101.80       91.74     30.61 o
  -6  14   1        8.81       16.00      9.59 o
  -5  14   1      156.09      175.83     18.96 o
  -4  14   1       31.27       29.66      9.20 o
  -3  14   1      548.13      622.88     18.95 o
  -2  14   1       83.36       69.19      7.04 o
  -1  14   1      236.83      201.90      8.00 o
   0  14   1        7.21        3.65      3.04 o
   1  14   1      145.41      151.10      6.29 o
   2  14   1        0.16        5.64      4.02 o
   3  14   1      644.05      591.54     23.16 o
   4  14   1      337.15      365.31     24.65 o
   5  14   1       98.17      108.93     15.33 o
   6  14   1       15.52       19.27     13.43 o
   7  14   1       16.81       19.39     10.04 o
   8  14   1        1.97        0.20     14.56 o
  -7  15   1       68.49       79.88     16.76 o
  -6  15   1       39.94       34.14     15.50 o
  -5  15   1      101.03      305.27    132.86 o
  -4  15   1       50.34       58.37     11.61 o
  -3  15   1        1.31       14.62      6.36 o
  -2  15   1      235.41      255.05     14.92 o
  -1  15   1      137.13      135.54      7.76 o
   0  15   1       90.47       95.56      5.75 o
   1  15   1      203.27      171.20     10.23 o
   2  15   1      189.70      232.63     12.12 o
   3  15   1       18.97       13.10     12.48 o
   4  15   1       45.58       32.60      8.64 o
   5  15   1       45.30       55.15     15.74 o
   6  15   1       93.45       90.17     16.31 o
   7  15   1       56.40       77.14     15.89 o
  -6  16   1       71.94       64.51     14.08 o
  -5  16   1       22.16        4.97      9.43 o
  -4  16   1        1.90        4.71      8.63 o
  -3  16   1      191.01      198.69     19.13 o
  -2  16   1       32.92       48.90      7.22 o
  -1  16   1        0.25        0.81      4.24 o
   0  16   1        2.96       -0.04     13.53 o
   1  16   1       13.13        1.42      7.17 o
   2  16   1      211.73      191.80     18.09 o
   3  16   1      400.50      430.90     21.76 o
   4  16   1       12.39       38.88     10.47 o
   5  16   1       15.15       18.89      9.37 o
   6  16   1       19.16       16.21      9.38 o
  -5  17   1        0.43       -6.84      9.30 o
  -4  17   1       48.23       49.76     22.29 o
  -3  17   1       17.92       22.64     15.61 o
  -2  17   1       26.20       28.60     12.72 o
  -1  17   1      152.98       94.19     19.40 o
   0  17   1        1.46        7.15      7.00 o
   1  17   1        1.35       -8.72     12.96 o
   2  17   1      160.96      165.13     28.36 o
   3  17   1       66.41       63.95     14.37 o
   4  17   1        0.04       11.65     17.71 o
   5  17   1        3.53        5.90     18.11 o
  -2  18   1        5.05        1.44     11.14 o
   1  18   1        7.51       -0.37     12.91 o
   2  18   1        8.23       -6.68     11.84 o
 -12   0   2      617.51      553.93     30.22 o
 -10   0   2      459.85      412.32     17.29 o
  -8   0   2     1030.07      969.15     24.00 o
  -6   0   2    13049.66    13051.50     75.38 o
  -4   0   2    14405.40    14425.08     88.94 o
  -2   0   2    33861.41    34275.39    149.83 o
   2   0   2      941.86      882.33      8.89 o
   4   0   2     6334.02     6811.49     82.03 o
   6   0   2     4399.13     4371.41     33.24 o
   8   0   2     8437.53     8179.69     70.63 o
  10   0   2      935.28      985.63     31.95 o
  12   0   2      985.31     1030.85     46.54 o
 -13   1   2      275.20      272.16     42.96 o
 -12   1   2      177.42      172.46     13.42 o
 -11   1   2       97.64       99.67      9.86 o
 -10   1   2       63.44       43.22      5.79 o
  -9   1   2     2596.71     2597.50     28.65 o
  -8   1   2      182.70      178.06      7.55 o
  -7   1   2     1755.67     1681.54     27.15 o
  -6   1   2       48.30       41.10      3.59 o
  -5   1   2      646.16      681.82     10.91 o
  -4   1   2      112.04      161.09      7.32 o
  -3   1   2     7523.71     7386.21     25.28 o
  -2   1   2    23090.04    23855.26    188.89 o
  -1   1   2    19702.83    20626.33    271.77 o
   1   1   2     2080.94     2142.02     23.66 o
   2   1   2    15008.70    15560.20     44.74 o
   3   1   2     6482.49     6394.31     33.58 o
   4   1   2       21.14       26.36      2.32 o
   5   1   2     4580.04     4372.40     23.33 o
   6   1   2      836.20      872.96     14.04 o
   7   1   2     1001.68      939.81     13.84 o
   8   1   2      110.22      112.93      5.22 o
   9   1   2      637.53      643.67     14.00 o
  10   1   2      485.86      520.57     14.24 o
  11   1   2      432.25      440.43     20.80 o
  12   1   2        4.25       -0.35      7.32 o
  13   1   2        1.17       -1.03     14.83 o
 -13   2   2       81.44       78.44     12.94 o
 -12   2   2      620.94      654.49     31.46 o
 -11   2   2      113.27      106.61     10.03 o
 -10   2   2      139.54      139.97      9.45 o
  -9   2   2     1014.08      948.53     40.62 o
  -8   2   2      761.27      791.24     16.22 o
  -7   2   2      117.30      116.98      5.78 o
  -6   2   2     8658.47     8417.57     47.15 o
  -5   2   2     9164.90     8986.02     80.41 o
  -4   2   2     6386.04     6348.99     28.09 o
  -3   2   2     1803.99     1989.03     13.60 o
  -2   2   2     8729.96     9496.58     49.75 o
  -1   2   2      416.16      454.05     11.07 o
   0   2   2    36609.63    37917.09    203.57 o
   1   2   2     7193.97     7221.18     42.04 o
   2   2   2     2757.66     2912.04     28.96 o
   3   2   2      990.34     1016.50     13.14 o
   4   2   2      350.78      439.68      7.49 o
   5   2   2     1128.28     1104.13     11.72 o
   6   2   2     6729.69     6383.51     57.46 o
   7   2   2      102.53       93.11      4.00 o
   8   2   2     4037.81     4024.87     48.63 o
   9   2   2      608.94      590.74     15.19 o
  10   2   2        6.88       -2.33      4.68 o
  11   2   2      129.56      126.39     11.78 o
  12   2   2      549.11      605.95     25.34 o
  13   2   2       57.68       36.99     13.71 o
 -13   3   2       54.52       53.14     13.80 o
 -12   3   2       36.88       65.14     21.31 o
 -11   3   2       89.71      111.55     10.12 o
 -10   3   2      828.59      768.05     22.53 o
  -9   3   2     2301.03     2393.57     34.61 o
  -8   3   2     1354.11     1344.82     21.31 o
  -7   3   2     1973.46     1973.42     21.94 o
  -6   3   2      755.75      726.94     24.52 o
  -5   3   2     9087.11     9318.39     36.85 o
  -4   3   2     2943.10     2984.86     20.17 o
  -3   3   2    15828.79    16251.19     85.66 o
  -2   3   2      766.69      815.15     21.38 o
  -1   3   2    47978.59    51095.83    283.20 o
   0   3   2     2301.34     2270.25     14.44 o
   1   3   2     9992.64    10590.50     26.99 o
   2   3   2     5871.88     5670.91     31.56 o
   3   3   2    22185.88    21771.86    203.17 o
   4   3   2    23653.29    24186.09     72.47 o
   5   3   2     8694.55     8610.93     61.61 o
   6   3   2       16.66        5.07      1.74 o
   7   3   2      634.72      601.05      9.56 o
   8   3   2     1589.48     1440.50     32.74 o
   9   3   2     1820.50     1868.59     29.55 o
  10   3   2      775.40      713.69     21.72 o
  11   3   2      375.22      395.60     22.59 o
  12   3   2       39.32       52.97     12.03 o
 -13   4   2       24.76       41.94     14.93 o
 -12   4   2      535.51      555.70     31.74 o
 -11   4   2      334.75      311.94     15.74 o
 -10   4   2      421.10      415.71     16.20 o
  -9   4   2      513.84      493.92     15.98 o
  -8   4   2      449.18      439.68     11.97 o
  -7   4   2     2568.59     2602.44     25.10 o
  -6   4   2     1769.18     1758.83     16.90 o
  -5   4   2     2713.83     2734.68     18.94 o
  -4   4   2     7217.99     7343.51     33.18 o
  -3   4   2     1583.19     1771.32     13.84 o
  -2   4   2      302.38      381.18     26.52 o
  -1   4   2     8975.73     9111.16     63.96 o
   0   4   2      173.63      264.91      8.91 o
   1   4   2     1205.73     1081.88     36.86 o
   2   4   2     8385.11     8434.23     46.06 o
   3   4   2      279.98      231.14      5.79 o
   4   4   2        3.38       11.57      2.17 o
   5   4   2      936.01      962.69     14.82 o
   6   4   2     5422.78     5451.03     33.59 o
   7   4   2      927.75      820.06     11.98 o
   8   4   2      563.95      542.72     12.92 o
   9   4   2       65.58       83.60      7.70 o
  10   4   2      205.99      183.23      9.04 o
  11   4   2       47.44       37.16     16.01 o
  12   4   2      373.83      401.31     26.63 o
 -12   5   2       14.17       28.54      9.51 o
 -11   5   2      134.19      132.52     21.35 o
 -10   5   2      876.13      906.19     22.48 o
  -9   5   2       20.73       11.17      3.89 o
  -8   5   2     1945.26     1879.16     25.18 o
  -7   5   2     1001.47     1054.66     13.76 o
  -6   5   2      216.19      214.33      6.53 o
  -5   5   2     2491.20     2562.51     20.05 o
  -4   5   2      537.27      465.60      7.88 o
  -3   5   2    11425.71    11548.18     73.41 o
  -2   5   2     8992.30     9316.93     43.57 o
  -1   5   2    10732.84    10746.25     49.60 o
   0   5   2      761.45      861.49      9.75 o
   1   5   2    31240.78    31056.71     90.82 o
   2   5   2     1489.34     1383.01     22.84 o
   3   5   2     6056.90     6103.36     78.65 o
   4   5   2    11578.19    11649.11     87.65 o
   5   5   2      690.30      581.46     12.41 o
   6   5   2      869.89      895.82     17.25 o
   7   5   2       11.31        6.56      2.70 o
   8   5   2      404.27      357.07     16.40 o
   9   5   2      840.46      824.24     22.96 o
  10   5   2      180.61      210.48     26.53 o
  11   5   2      747.89      827.15     35.59 o
  12   5   2       18.35       10.15      9.79 o
 -12   6   2      245.66      247.15     20.54 o
 -11   6   2      237.10      243.75     19.04 o
 -10   6   2       51.89       58.97      6.83 o
  -9   6   2       35.93       38.15      8.62 o
  -8   6   2      545.24      534.38     12.62 o
  -7   6   2     1893.09     1886.83     20.62 o
  -6   6   2        1.49        1.00      2.21 o
  -5   6   2     4528.77     4434.49     28.67 o
  -4   6   2     1000.65      988.47     11.24 o
  -3   6   2      273.64      246.46      8.96 o
  -2   6   2     2407.25     2534.58     25.46 o
  -1   6   2     3732.12     3526.48     30.97 o
   0   6   2     3368.39     3425.00     20.93 o
   1   6   2    13289.51    13568.12    145.71 o
   2   6   2     3696.37     3719.54     41.19 o
   3   6   2     3523.40     3497.81     42.83 o
   4   6   2       35.39       38.18      2.86 o
   5   6   2     1743.10     1615.37     18.42 o
   6   6   2     1487.31     1541.94     24.36 o
   7   6   2     1936.44     1929.84     28.96 o
   8   6   2      230.32      257.06      9.22 o
   9   6   2      873.95      874.91     21.91 o
  10   6   2       19.38       22.90      7.76 o
  11   6   2      150.16      134.73     15.43 o
  12   6   2      108.46      118.80     19.93 o
 -12   7   2        1.34       16.38     15.90 o
 -11   7   2        7.03       14.25      9.21 o
 -10   7   2      332.97      312.65     15.48 o
  -9   7   2       28.47       36.97      4.22 o
  -8   7   2      982.28      934.22     15.16 o
  -7   7   2     1443.66     1378.75     37.69 o
  -6   7   2     3362.81     3454.38     23.33 o
  -5   7   2      205.65      190.75      5.51 o
  -4   7   2      420.57      410.34      7.62 o
  -3   7   2      750.87      710.85     12.35 o
  -2   7   2    10874.61    10950.68     45.96 o
  -1   7   2       39.80       43.69      3.91 o
   0   7   2      573.82      585.85      9.98 o
   1   7   2      439.70      457.25      8.23 o
   2   7   2     1026.96      927.86     13.92 o
   3   7   2      565.63      584.59     13.43 o
   4   7   2      328.55      317.77     11.25 o
   5   7   2       78.39       63.89      4.13 o
   6   7   2      174.77      177.46      7.42 o
   7   7   2      150.36      144.35      9.15 o
   8   7   2      121.81      119.63      9.15 o
   9   7   2        0.14       -3.01      4.88 o
  10   7   2      603.87      628.02     35.90 o
  11   7   2       69.01       55.13     27.66 o
  12   7   2       20.60       48.94     21.23 o
 -12   8   2        9.51       -3.24     14.54 o
 -11   8   2       83.11      105.55     27.06 o
 -10   8   2       17.99       20.39      7.78 o
  -9   8   2       14.50        7.07      3.44 o
  -8   8   2      885.90      878.29     14.66 o
  -7   8   2     1179.29     1136.29     16.43 o
  -6   8   2       66.58       72.69      4.28 o
  -5   8   2     1346.86     1377.94     18.43 o
  -4   8   2      809.34      701.61     10.26 o
  -3   8   2     2067.22     2207.48     28.50 o
  -2   8   2      274.47      291.86      8.79 o
  -1   8   2     5530.93     5568.62     59.49 o
   0   8   2     1715.17     1744.79     17.13 o
   1   8   2    12461.58    11918.12    117.11 o
   2   8   2      656.24      650.22     13.69 o
   3   8   2     2443.43     2329.97     32.04 o
   4   8   2      128.46      153.62      7.91 o
   5   8   2     2342.92     2268.26     29.88 o
   6   8   2     2381.16     2203.77    114.50 o
   7   8   2     2482.70     2433.58     23.11 o
   8   8   2        0.04       -2.65      3.47 o
   9   8   2      310.20      359.22     27.79 o
  10   8   2        9.94       20.00      8.42 o
  11   8   2      260.20      269.95     27.29 o
 -11   9   2       11.74       10.40     11.51 o
 -10   9   2      111.24      130.63     19.31 o
  -9   9   2       59.54       46.85      7.70 o
  -8   9   2     2388.68     2576.78     41.38 o
  -7   9   2      483.32      520.38     26.80 o
  -6   9   2      148.88      134.18      5.44 o
  -5   9   2        2.29       -0.26      2.04 o
  -4   9   2     2870.13     2643.01     48.81 o
  -3   9   2       32.75       25.27      3.02 o
  -2   9   2     4189.59     4194.87     31.55 o
  -1   9   2      135.34      128.47      4.88 o
   0   9   2      104.04      124.84      6.33 o
   1   9   2       87.09      111.46      4.62 o
   2   9   2     3932.10     3853.00     39.22 o
   3   9   2     1594.56     1597.40     27.53 o
   4   9   2     4191.96     4187.73     40.79 o
   5   9   2      169.84      164.60      9.67 o
   6   9   2      307.32      273.17     14.39 o
   7   9   2      110.98      112.48      8.61 o
   8   9   2      210.55      205.24      9.98 o
   9   9   2       73.09      100.46     15.75 o
  10   9   2      631.72      646.45     30.20 o
  11   9   2       54.07       57.31     23.70 o
 -10  10   2       59.71       62.99     15.05 o
  -9  10   2       10.27       -4.06      9.44 o
  -8  10   2      255.70      251.00     17.13 o
  -7  10   2     1699.52     1634.79     37.56 o
  -6  10   2      115.74       96.83      3.85 o
  -5  10   2        1.76        1.69      4.29 o
  -4  10   2      297.81      329.13      8.96 o
  -3  10   2      113.71      116.66      5.99 o
  -2  10   2      265.04      224.58      8.50 o
  -1  10   2       25.48       37.15      3.47 o
   0  10   2        3.98        4.48      2.06 o
   1  10   2     2690.66     2678.12     25.28 o
   2  10   2       76.93       82.87      5.84 o
   3  10   2     4557.30     4579.47     77.51 o
   4  10   2       31.75       13.79      5.51 o
   5  10   2     4569.44     4727.27    188.40 o
   6  10   2        2.26        5.84     10.88 o
   7  10   2     1072.63     1036.79     26.38 o
   8  10   2        3.35        3.56      6.05 o
   9  10   2        2.71       -9.69     11.19 o
  10  10   2        4.53       35.19     14.80 o
 -10  11   2       47.66        8.68     10.09 o
  -9  11   2       76.11       98.49     18.11 o
  -8  11   2      907.25      940.58     45.77 o
  -7  11   2       47.88       60.30      9.86 o
  -6  11   2       18.58        5.82      7.66 o
  -5  11   2       37.07       32.85      4.37 o
  -4  11   2     2126.80     2200.54     29.40 o
  -3  11   2       15.58       13.72      2.90 o
  -2  11   2     3161.99     3159.22     32.47 o
  -1  11   2       60.04       59.09      3.65 o
   0  11   2      682.58      621.54     11.52 o
   1  11   2      514.23      450.63      8.42 o
   2  11   2     1944.66     1885.46     28.02 o
   3  11   2       44.48       54.18      6.00 o
   4  11   2     1039.42     1013.60     23.68 o
   5  11   2      552.67      577.73     30.55 o
   6  11   2      176.88      188.63     33.76 o
   7  11   2       40.51       28.17      7.52 o
   8  11   2        1.03        4.41      9.36 o
   9  11   2       48.37       50.43     13.66 o
  10  11   2      507.09      577.81     54.80 o
 -10  12   2        0.08      -12.09     14.60 o
  -9  12   2        0.17        2.47     11.21 o
  -8  12   2       79.69      111.59     18.02 o
  -7  12   2      121.78      107.52     17.38 o
  -6  12   2       11.40        4.14      6.63 o
  -5  12   2       51.63       59.40      6.00 o
  -4  12   2       54.12       48.99      5.23 o
  -3  12   2      782.42      731.04     21.62 o
  -2  12   2        0.41       -2.27      3.77 o
  -1  12   2      587.73      525.52     12.92 o
   0  12   2      242.37      231.47      7.69 o
   1  12   2      224.18      215.19      7.03 o
   2  12   2      865.33      862.83     20.28 o
   3  12   2      500.13      449.87     15.97 o
   4  12   2        0.33        8.26      5.34 o
   5  12   2        6.78        2.47      5.67 o
   6  12   2      633.13      665.49     26.87 o
   7  12   2       60.52       52.59     13.23 o
   8  12   2       97.28       84.77     16.88 o
   9  12   2       62.62       65.67     14.88 o
  -9  13   2       56.94       74.81     20.88 o
  -8  13   2       40.36       17.41     12.58 o
  -7  13   2      150.92      208.21     22.62 o
  -6  13   2        1.98       -8.96      9.33 o
  -5  13   2        0.48       -2.00      2.78 o
  -4  13   2      379.47      385.18     15.38 o
  -3  13   2      619.61      650.01     19.17 o
  -2  13   2     1094.61     1018.49     19.29 o
  -1  13   2      198.77      175.65     13.78 o
   0  13   2      240.63      197.23      8.04 o
   1  13   2        7.16        2.90      1.86 o
   2  13   2      160.61      190.38     10.12 o
   3  13   2       57.20       69.43      7.94 o
   4  13   2       35.06       44.58      7.50 o
   5  13   2        5.39        6.65      6.11 o
   6  13   2       14.11        8.96      9.49 o
   7  13   2       60.79       54.29     13.02 o
   8  13   2        8.01       17.06     11.86 o
   9  13   2       21.45       22.57     19.42 o
  -8  14   2       12.06       -5.36     11.37 o
  -7  14   2      150.38      159.22     29.53 o
  -6  14   2      115.43       98.88     16.22 o
  -5  14   2      121.30      123.48     16.49 o
  -4  14   2      286.44      281.89     14.67 o
  -3  14   2        0.02        8.02      4.71 o
  -2  14   2       17.85       15.16      4.80 o
  -1  14   2      189.68      153.83     17.74 o
   0  14   2     1534.23     1584.92     26.86 o
   1  14   2       82.10       68.65      6.81 o
   2  14   2      302.61      287.76     12.72 o
   3  14   2       33.30       19.18      6.59 o
   4  14   2       50.46       32.75      8.81 o
   5  14   2      112.49      109.12     15.13 o
   6  14   2      279.38      324.17     27.06 o
   7  14   2        2.84       14.46     10.70 o
   8  14   2      114.84      141.55     28.97 o
  -7  15   2       92.70       88.88     15.81 o
  -6  15   2        0.85       -8.21      8.87 o
  -5  15   2       12.66       22.37     10.45 o
  -4  15   2       18.25       -1.18      7.91 o
  -3  15   2      386.26      410.90     18.97 o
  -2  15   2       20.08       11.02      6.28 o
  -1  15   2       18.73       27.06      5.04 o
   0  15   2       43.03       51.51      6.45 o
   1  15   2       55.63       51.84      6.67 o
   2  15   2       27.75       24.93      5.36 o
   3  15   2       71.55       74.84      9.87 o
   4  15   2      162.40      156.32     17.09 o
   5  15   2       35.86       37.55     11.41 o
   6  15   2        8.23       30.57     11.37 o
   7  15   2        3.74        5.33     13.01 o
  -6  16   2      148.93      122.85     19.64 o
  -5  16   2        0.37       -0.08     21.54 o
  -4  16   2       11.66        7.40     10.70 o
  -3  16   2       39.65       53.58     13.05 o
  -2  16   2       13.67       11.15      9.03 o
  -1  16   2      173.98      201.42     14.10 o
   0  16   2       63.19       68.18     11.56 o
   1  16   2        0.12        3.44      4.85 o
   2  16   2      183.16      235.46     21.59 o
   3  16   2        2.48        5.03      8.77 o
   4  16   2       32.08       28.31      7.73 o
   5  16   2       97.87      102.33     15.82 o
   6  16   2      147.65      166.11     20.68 o
  -5  17   2       47.67       81.29     36.99 o
  -4  17   2       76.77       87.18     14.07 o
  -3  17   2       77.40       75.97     21.55 o
  -2  17   2        4.76       10.16     10.32 o
  -1  17   2       33.34       28.14      9.97 o
   0  17   2        3.83       10.63      7.90 o
   1  17   2        5.30        9.85     12.52 o
   2  17   2        3.80       10.91     11.40 o
   3  17   2       85.88      130.25     18.62 o
   4  17   2       85.32       91.78     17.40 o
  -2  18   2        1.22       -5.78     11.51 o
   1  18   2        5.55       22.79     12.61 o
   2  18   2        1.46       49.74     18.50 o
 -13   0   3       45.04       52.45     22.84 o
 -11   0   3       29.40       19.48      8.08 o
  -9   0   3     2343.14     2337.07     46.34 o
  -7   0   3     4152.09     3783.54    125.54 o
  -5   0   3     5884.70     5794.44     35.74 o
  -3   0   3    27232.63    28384.76    240.63 o
  -1   0   3    53813.82    58133.07    429.14 o
   1   0   3    11675.59    12468.64     57.87 o
   3   0   3    19188.26    19575.66     69.31 o
   5   0   3     1088.66     1158.29     18.36 o
   7   0   3       54.80       51.28      8.13 o
   9   0   3      542.43      505.99     21.78 o
  11   0   3        4.23        2.68      7.57 o
 -13   1   3       18.72       -0.32      9.92 o
 -12   1   3      201.70      200.26     13.67 o
 -11   1   3      130.76      100.30      9.83 o
 -10   1   3     1080.19     1090.90     25.32 o
  -9   1   3      233.77      226.64      9.59 o
  -8   1   3      384.41      348.16      8.62 o
  -7   1   3       17.05       15.51      2.50 o
  -6   1   3    10112.17    10310.44     43.12 o
  -5   1   3      199.42      183.64      5.60 o
  -4   1   3     5299.37     5106.15     33.49 o
  -3   1   3     4570.83     4738.27     26.64 o
  -2   1   3    27134.38    28610.88    297.71 o
  -1   1   3    15466.54    16591.57     52.04 o
   0   1   3    36411.81    37227.19    385.02 o
   1   1   3     1040.36     1222.63     10.14 o
   2   1   3    12127.60    12106.79     39.87 o
   3   1   3     1393.96     1486.65     12.50 o
   4   1   3        5.10        9.02      4.06 o
   5   1   3      117.62      119.22      3.72 o
   6   1   3     2727.94     2528.44     50.58 o
   7   1   3        0.40       -0.44      2.36 o
   8   1   3     8016.76     7818.01     99.45 o
   9   1   3     1553.78     1490.71     19.41 o
  10   1   3        2.97        3.98      3.31 o
  11   1   3      122.89       98.46     10.81 o
  12   1   3      660.05      730.54     27.86 o
 -13   2   3       51.88       47.22     12.07 o
 -12   2   3       86.45       83.48     13.43 o
 -11   2   3       33.36       37.26      7.76 o
 -10   2   3      112.77       86.28      7.69 o
  -9   2   3     4411.45     4282.88     70.31 o
  -8   2   3       67.11       65.94      4.36 o
  -7   2   3      161.34      161.86      7.30 o
  -6   2   3      107.58      116.81      6.34 o
  -5   2   3      404.96      444.77      8.68 o
  -4   2   3      539.76      664.72      9.84 o
  -3   2   3    12857.97    12735.57     76.21 o
  -2   2   3    36023.23    37787.70    152.37 o
  -1   2   3    11569.38    11234.81     80.73 o
   0   2   3        1.36       15.85      4.15 o
   1   2   3      198.17      169.55      4.78 o
   2   2   3     6449.44     6944.34     34.31 o
   3   2   3    42850.22    43205.24    274.96 o
   4   2   3     6737.12     6864.20     34.98 o
   5   2   3     4387.06     4208.35     28.97 o
   6   2   3      544.31      529.59     10.32 o
   7   2   3      316.82      319.50      9.08 o
   8   2   3      154.73      134.57      6.75 o
   9   2   3     2068.62     2044.33     48.85 o
  10   2   3      613.16      605.57     22.61 o
  11   2   3      382.91      390.06     19.59 o
  12   2   3       72.34       74.29     10.50 o
 -13   3   3       20.80       26.61     11.97 o
 -12   3   3      686.98      777.70     34.97 o
 -11   3   3      559.99      558.06     21.58 o
 -10   3   3     1653.52     1599.70     25.92 o
  -9   3   3      835.29      847.96     19.11 o
  -8   3   3      783.07      780.65     17.62 o
  -7   3   3      733.14      682.04     13.33 o
  -6   3   3     2767.38     2684.47     22.18 o
  -5   3   3    12524.85    12418.00     43.62 o
  -4   3   3     7381.03     7533.98     45.08 o
  -3   3   3     1378.41     1533.90     15.07 o
  -2   3   3       18.92       25.72      6.84 o
  -1   3   3     3009.39     3080.97     20.56 o
   0   3   3     3847.04     3780.18     19.70 o
   1   3   3      531.42      562.05      7.93 o
   2   3   3    16515.85    16759.73     54.39 o
   3   3   3     4083.02     4316.59     23.83 o
   4   3   3     1339.34     1419.07     15.33 o
   5   3   3        0.41        1.35      2.43 o
   6   3   3     1639.61     1540.82     17.03 o
   7   3   3       82.07       79.13      4.06 o
   8   3   3     2781.04     2807.69     29.97 o
   9   3   3      539.46      543.38     18.98 o
  10   3   3        6.79       -0.45      5.82 o
  11   3   3       24.25       19.75      6.30 o
  12   3   3      121.13      151.57     17.47 o
 -13   4   3        3.84       13.54     11.75 o
 -12   4   3       10.18       10.11      8.17 o
 -11   4   3      131.88      134.57     11.35 o
 -10   4   3      117.43      126.70      8.26 o
  -9   4   3     1510.63     1498.44     28.10 o
  -8   4   3     1348.69     1328.38     24.87 o
  -7   4   3      165.25      172.47      5.75 o
  -6   4   3      318.77      326.69      8.31 o
  -5   4   3      610.10      565.33      9.13 o
  -4   4   3      714.59      784.95     11.19 o
  -3   4   3    18235.84    18682.75     83.28 o
  -2   4   3     5677.82     5725.78     36.69 o
  -1   4   3       44.52       46.50      2.82 o
   0   4   3    11113.56    10942.01     40.52 o
   1   4   3     4623.17     4984.63     21.20 o
   2   4   3     1162.65     1197.05     14.34 o
   3   4   3    22377.69    22645.47    133.99 o
   4   4   3    26565.21    26407.93    183.57 o
   5   4   3     1778.71     1772.97     20.42 o
   6   4   3       36.83       42.65      3.34 o
   7   4   3       67.96       49.84      3.46 o
   8   4   3     1626.30     1569.98     46.03 o
   9   4   3     2217.08     2207.98     32.44 o
  10   4   3      116.11      134.81      9.15 o
  11   4   3      731.81      795.57     34.57 o
  12   4   3       37.19       29.57     10.70 o
 -12   5   3      236.18      234.81     20.08 o
 -11   5   3      557.33      539.45     21.15 o
 -10   5   3      608.72      599.48     16.61 o
  -9   5   3      148.44      134.70      8.87 o
  -8   5   3      130.76      119.94      5.26 o
  -7   5   3     3652.78     3766.18     27.11 o
  -6   5   3      672.82      693.37     12.33 o
  -5   5   3     5190.68     5062.48     32.28 o
  -4   5   3     3757.56     3599.79     25.82 o
  -3   5   3      147.88      116.61      4.38 o
  -2   5   3       10.12       18.95      2.60 o
  -1   5   3     3142.03     2914.58     22.30 o
   0   5   3     1772.10     1767.73     13.68 o
   1   5   3     5570.74     5398.97     22.48 o
   2   5   3     3049.39     2830.24     29.63 o
   3   5   3      597.34      495.67      9.39 o
   4   5   3      824.64      962.40     13.11 o
   5   5   3     1168.38     1105.44     32.14 o
   6   5   3      202.37      228.89      7.45 o
   7   5   3     2555.49     2519.44     23.18 o
   8   5   3      808.44      831.73     14.16 o
   9   5   3      536.96      542.60     17.29 o
  10   5   3        6.74        5.10      4.52 o
  11   5   3      109.13      108.24     14.36 o
  12   5   3       84.42       79.20     16.22 o
 -12   6   3        7.81       21.43     11.69 o
 -11   6   3       12.27        1.63     13.19 o
 -10   6   3      276.74      311.40     14.47 o
  -9   6   3      275.30      264.61     21.52 o
  -8   6   3      916.08      961.04     15.56 o
  -7   6   3      181.19      189.14      7.11 o
  -6   6   3     1690.46     1673.04     16.95 o
  -5   6   3        1.12        7.41      2.99 o
  -4   6   3     1028.78     1027.76     13.81 o
  -3   6   3    14939.57    14319.29    127.31 o
  -2   6   3    10402.48    10483.73     50.32 o
  -1   6   3       59.37       71.66      4.53 o
   0   6   3     4689.88     4734.82     29.71 o
   1   6   3      558.78      523.89      8.38 o
   2   6   3     3266.56     2946.92     77.19 o
   3   6   3     2255.67     2275.40     23.30 o
   4   6   3     1707.80     1668.69     17.48 o
   5   6   3       45.81       37.82      4.08 o
   6   6   3      836.50      809.28     16.74 o
   7   6   3     1676.03     1679.88     23.15 o
   8   6   3      298.15      311.79     10.37 o
   9   6   3      697.90      657.02     30.08 o
  10   6   3      183.20      185.51     13.35 o
  11   6   3      236.51      221.77     20.15 o
  12   6   3       15.97       14.19     10.91 o
 -12   7   3        5.48      -11.47     11.47 o
 -11   7   3      119.16      105.84     13.59 o
 -10   7   3       18.56       11.60      5.71 o
  -9   7   3       53.96       43.54      4.01 o
  -8   7   3      382.27      406.65     10.66 o
  -7   7   3     1963.52     1945.06     22.22 o
  -6   7   3       34.74       48.62      3.51 o
  -5   7   3     3070.56     3091.08     34.04 o
  -4   7   3       21.34       33.74      4.61 o
  -3   7   3        9.88        9.89      2.75 o
  -2   7   3      145.26      125.98      5.58 o
  -1   7   3    10075.39     9760.43     60.51 o
   0   7   3     2195.22     2205.71     18.48 o
   1   7   3     4254.62     4236.96     28.45 o
   2   7   3     1690.14     1630.79     36.13 o
   3   7   3       82.83       86.56      5.22 o
   4   7   3      747.64      663.33     13.85 o
   5   7   3     2041.48     1889.53     28.06 o
   6   7   3      595.03      579.17     10.60 o
   7   7   3     2757.79     2859.33     31.86 o
   8   7   3       13.25       16.31      3.43 o
   9   7   3     1212.19     1293.83     37.99 o
  10   7   3       26.32       25.57      8.19 o
  11   7   3      161.27      160.73     36.37 o
 -11   8   3       20.41        7.00      8.47 o
 -10   8   3      261.80      258.10     14.83 o
  -9   8   3      203.89      207.01      9.07 o
  -8   8   3     2022.54     2005.91     26.47 o
  -7   8   3       64.73       70.23      4.64 o
  -6   8   3      749.84      749.80     15.14 o
  -5   8   3       37.61       40.20      3.76 o
  -4   8   3      533.87      509.57     11.35 o
  -3   8   3      903.66      989.06     16.52 o
  -2   8   3     7929.28     7952.81     47.05 o
  -1   8   3     1665.54     1770.25     21.78 o
   0   8   3       35.99       35.64      2.96 o
   1   8   3     1748.78     1637.25     19.61 o
   2   8   3      100.85      120.16      8.95 o
   3   8   3      258.29      289.62     10.38 o
   4   8   3     1567.43     1598.72     24.43 o
   5   8   3      305.17      315.64     12.67 o
   6   8   3     1553.53     1484.18     51.12 o
   7   8   3       22.10       24.61      3.56 o
   8   8   3       13.10       37.91     11.37 o
   9   8   3       75.09       62.11      7.83 o
  10   8   3      922.20     1005.68     36.10 o
  11   8   3       54.07       87.10     17.17 o
 -11   9   3      241.96      305.18     46.54 o
 -10   9   3        9.51        3.97      5.55 o
  -9   9   3       23.53       16.45      4.74 o
  -8   9   3      980.79      955.53     16.65 o
  -7   9   3     1331.02     1358.76     18.88 o
  -6   9   3      362.60      351.41     10.32 o
  -5   9   3      161.50      164.42      7.23 o
  -4   9   3      142.91      138.26      5.95 o
  -3   9   3     2296.81     2285.12     28.76 o
  -2   9   3        3.49        8.22      4.60 o
  -1   9   3      683.52      668.35     13.29 o
   0   9   3       23.84       27.51      2.84 o
   1   9   3     4080.69     4041.08     40.12 o
   2   9   3       65.93       68.28      5.84 o
   3   9   3     3539.63     3525.98     37.02 o
   4   9   3      371.28      377.90     14.37 o
   5   9   3     2232.63     2227.40     35.00 o
   6   9   3      230.66      242.65     12.96 o
   7   9   3     1175.44     1153.98     28.87 o
   8   9   3       19.63       20.82      3.92 o
   9   9   3      211.62      202.62     17.05 o
  10   9   3       22.64       28.99      8.68 o
 -10  10   3       66.24       70.91     15.57 o
  -9  10   3       30.03        6.50      7.44 o
  -8  10   3     1109.21     1058.53     24.81 o
  -7  10   3      128.43      131.74      8.34 o
  -6  10   3        2.06        0.68      2.84 o
  -5  10   3     1458.78     1421.11     19.64 o
  -4  10   3     4615.66     4602.51     37.78 o
  -3  10   3        0.13        3.84      5.53 o
  -2  10   3     1030.09      949.50     18.33 o
  -1  10   3       38.87       45.08      4.19 o
   0  10   3      448.75      462.17      9.47 o
   1  10   3      480.63      463.41      9.84 o
   2  10   3      421.19      401.68     14.77 o
   3  10   3       24.53       31.47      5.54 o
   4  10   3     5003.83     4965.36     79.19 o
   5  10   3      587.60      613.20     22.18 o
   6  10   3      308.81      306.48     13.57 o
   7  10   3       73.23       70.62      7.04 o
   8  10   3       66.04       65.33     14.25 o
   9  10   3        1.50       -2.92      9.75 o
  10  10   3      547.92      585.28     29.91 o
 -10  11   3       37.10       21.64     11.82 o
  -9  11   3       43.00       90.16     25.41 o
  -8  11   3        7.03       -7.67      7.67 o
  -7  11   3      671.53      609.21     15.20 o
  -6  11   3        6.10        2.83      2.49 o
  -5  11   3      506.28      559.45     16.97 o
  -4  11   3       18.02       14.37      3.26 o
  -3  11   3     2049.55     2091.07     24.95 o
  -2  11   3      591.44      589.74     15.14 o
  -1  11   3      147.44      159.42      7.22 o
   0  11   3      212.98      203.64      6.68 o
   1  11   3      758.42      756.57     13.96 o
   2  11   3      122.67      139.77      8.97 o
   3  11   3     1981.27     2050.22     39.61 o
   4  11   3       63.47       59.39     15.87 o
   5  11   3      527.39      540.18     28.96 o
   6  11   3      452.51      471.25     22.23 o
   7  11   3      179.31      136.77     13.11 o
   8  11   3        7.74        7.57      9.79 o
   9  11   3        3.89       -8.64      9.18 o
  10  11   3       13.17        7.02      9.39 o
  -9  12   3      122.39      124.93     21.77 o
  -8  12   3      208.41      259.80     19.27 o
  -7  12   3      229.72      243.64     23.20 o
  -6  12   3       70.19       56.48      5.73 o
  -5  12   3      184.95      200.12     11.84 o
  -4  12   3      426.84      387.45     14.44 o
  -3  12   3        0.36        1.50      4.05 o
  -2  12   3     2205.68     2224.34     32.22 o
  -1  12   3      219.51      198.01      9.04 o
   0  12   3      251.10      227.90      7.68 o
   1  12   3      186.35      161.16      5.63 o
   2  12   3     1030.08     1004.48     24.12 o
   3  12   3        1.39        1.30      5.05 o
   4  12   3      227.39      239.53     15.10 o
   5  12   3       46.24       44.17      8.67 o
   6  12   3       54.41       65.60      9.96 o
   7  12   3       13.30       20.42     10.51 o
   8  12   3        0.39        6.69      9.05 o
   9  12   3        4.29       71.11     23.50 o
  -9  13   3        2.00       -6.76     16.52 o
  -8  13   3        8.23       -2.43      7.99 o
  -7  13   3       45.25       72.75     16.16 o
  -6  13   3       38.92       42.43     14.11 o
  -5  13   3      160.37      169.58     13.54 o
  -4  13   3      181.50      144.12     16.33 o
  -3  13   3      257.24      236.13     10.05 o
  -2  13   3       31.57       32.04      4.77 o
  -1  13   3      652.46      616.98     20.69 o
   0  13   3     1202.88     1215.12     26.83 o
   1  13   3      324.12      306.13      9.60 o
   2  13   3      439.99      469.08     19.57 o
   3  13   3       48.07       38.53      6.39 o
   4  13   3        0.50       -2.77      6.36 o
   5  13   3      168.75      153.47     13.94 o
   6  13   3      652.26      725.74     37.82 o
   7  13   3       29.59       25.38     27.42 o
   8  13   3       79.00       89.74     16.68 o
   9  13   3       36.79       61.06     22.87 o
  -8  14   3       54.77       40.33     11.66 o
  -7  14   3      597.81      657.48     40.33 o
  -6  14   3        3.11       -3.31      9.68 o
  -5  14   3        5.94       -1.21      7.71 o
  -4  14   3       45.73       49.06      7.57 o
  -3  14   3      346.72      347.07     11.20 o
  -2  14   3      244.71      237.67     11.04 o
  -1  14   3      261.99      293.87     13.40 o
   0  14   3       10.09       14.59      4.96 o
   1  14   3        5.17       11.80      2.14 o
   2  14   3      139.62      133.63     11.02 o
   3  14   3      218.10      230.03     15.53 o
   4  14   3      222.05      213.60     17.75 o
   5  14   3       77.15       75.95     12.98 o
   6  14   3        0.12       11.54     10.21 o
   7  14   3      122.42      149.12     35.32 o
   8  14   3        5.31        1.75     13.62 o
  -7  15   3      153.62      146.47     22.79 o
  -6  15   3       49.22       79.80     16.41 o
  -5  15   3        0.06        7.62     16.43 o
  -4  15   3       76.11       97.02     32.36 o
  -3  15   3       53.07       61.99      8.65 o
  -2  15   3       46.50       56.22     10.25 o
  -1  15   3       81.69      104.50     10.01 o
   0  15   3      501.04      532.97     16.61 o
   1  15   3        7.57        8.32      3.54 o
   2  15   3      484.43      421.47     19.39 o
   3  15   3      239.57      233.54     15.93 o
   4  15   3        0.18        4.64      8.96 o
   5  15   3       48.11       61.41     11.44 o
   6  15   3      340.17      340.44     27.61 o
   7  15   3       71.79       72.95     22.16 o
  -6  16   3       25.55       18.48     10.77 o
  -5  16   3      114.35      122.48     19.22 o
  -4  16   3       85.26       92.09     15.11 o
  -3  16   3      114.01      100.54     14.72 o
  -2  16   3        2.92       -1.55      5.49 o
  -1  16   3      161.87      167.12     20.18 o
   0  16   3      116.01      124.77     11.39 o
   1  16   3       37.47       22.63      7.50 o
   2  16   3        2.58        0.69      7.58 o
   3  16   3      102.67      117.81     17.33 o
   4  16   3      187.46      202.30     22.37 o
   5  16   3       99.83      123.14     22.56 o
   6  16   3       25.76       40.61     13.25 o
  -5  17   3        2.94       14.42     48.91 o
  -4  17   3       21.60       30.83     11.50 o
  -3  17   3       16.87       18.58     17.83 o
  -2  17   3       25.20       21.94     14.96 o
  -1  17   3      122.82      113.02     15.21 o
   0  17   3       84.29       89.89     19.40 o
   1  17   3       48.15       21.44     12.69 o
   2  17   3      114.37      123.11     28.06 o
   3  17   3       11.35       17.17     10.88 o
   4  17   3       25.81       21.40     10.85 o
  -2  18   3       35.60       28.53     13.25 o
   0  18   3        6.97       53.80     20.80 o
   1  18   3       85.75       83.23     21.50 o
 -12   0   4      110.51       91.72     14.22 o
 -10   0   4      512.87      588.49     29.29 o
  -8   0   4      231.28      191.96      9.13 o
  -6   0   4     9207.24     9203.63     70.41 o
  -4   0   4    23481.38    23966.35    108.72 o
  -2   0   4    69616.30    74163.23    177.46 o
   0   0   4       28.75       35.82      6.10 o
   2   0   4    13064.21    13212.61     42.80 o
   4   0   4       12.96       12.73      2.26 o
   6   0   4      983.66      844.45     46.21 o
   8   0   4    13910.52    14261.42    163.61 o
  10   0   4      156.57      129.01     10.48 o
  12   0   4      607.10      624.13     37.62 o
 -13   1   4       24.58       17.76     11.77 o
 -12   1   4        2.90        2.49      7.15 o
 -11   1   4       12.99       13.40      7.93 o
 -10   1   4        2.34        1.96      9.09 o
  -9   1   4     3677.84     3745.13     41.12 o
  -8   1   4       12.46       17.60      2.79 o
  -7   1   4     1006.47      928.00     14.46 o
  -6   1   4      524.09      596.43     16.51 o
  -5   1   4     6542.15     6702.91     39.62 o
  -4   1   4       45.66       35.66      2.91 o
  -3   1   4    18898.76    19465.50    133.54 o
  -2   1   4     5122.87     5587.57     43.06 o
  -1   1   4    28546.45    29138.39    173.42 o
   0   1   4      291.80      341.66     12.79 o
   1   1   4     3164.65     3374.58     20.61 o
   2   1   4     4604.24     4643.91     19.11 o
   3   1   4    30736.57    30324.68    125.20 o
   4   1   4      109.68       95.25      4.72 o
   5   1   4     4191.66     4426.74     35.38 o
   6   1   4       13.08       11.89      2.36 o
   7   1   4     1120.55     1116.53     15.87 o
   8   1   4       33.05       38.44      4.91 o
   9   1   4     1681.27     1678.81     27.57 o
  10   1   4      302.07      304.15     16.92 o
  11   1   4      172.78      203.24     14.76 o
  12   1   4       46.32       40.62      8.31 o
 -13   2   4       10.45        2.53     11.03 o
 -12   2   4      249.24      248.70     18.07 o
 -11   2   4      489.28      461.95     23.17 o
 -10   2   4     2476.92     2425.53     38.18 o
  -9   2   4      796.91      784.29     15.15 o
  -8   2   4     2045.46     2050.47     21.73 o
  -7   2   4      120.77      121.36      5.73 o
  -6   2   4     5147.97     5197.50     39.44 o
  -5   2   4     1722.32     1695.89     17.79 o
  -4   2   4     8315.85     8491.94     37.62 o
  -3   2   4     1233.29     1245.38     14.69 o
  -2   2   4     7339.39     7567.75     38.21 o
  -1   2   4       64.33       73.43      4.91 o
   0   2   4       38.00       33.64      3.56 o
   1   2   4        6.99       11.62      1.88 o
   2   2   4    29520.50    30525.75     96.54 o
   3   2   4     5165.89     5487.56     31.67 o
   4   2   4     1978.60     2063.19     17.64 o
   5   2   4     4437.34     4468.28     29.06 o
   6   2   4     1469.87     1439.33     16.54 o
   7   2   4       82.61       80.21      4.29 o
   8   2   4     5843.58     5952.10     43.59 o
   9   2   4      977.95      924.65     17.79 o
  10   2   4        1.72        3.20      5.61 o
  11   2   4       19.99       19.84      8.40 o
  12   2   4      123.65      116.16     14.56 o
 -13   3   4       36.92       53.04     19.30 o
 -12   3   4       54.85       52.75      9.18 o
 -11   3   4        8.49        8.79      5.86 o
 -10   3   4       11.77       10.35      6.10 o
  -9   3   4     3064.82     3073.20     31.06 o
  -8   3   4       80.56       99.12      6.95 o
  -7   3   4      155.44      141.07      7.00 o
  -6   3   4       98.23      128.30      5.65 o
  -5   3   4      142.11      135.55      5.40 o
  -4   3   4      303.26      297.93      7.33 o
  -3   3   4     2082.15     2084.58     20.14 o
  -2   3   4     8709.14     9222.42     43.64 o
  -1   3   4    11443.83    11458.94     43.70 o
   0   3   4      563.43      616.74     11.41 o
   1   3   4     1672.60     1670.17     14.70 o
   2   3   4     2077.33     2044.63     16.41 o
   3   3   4    22419.79    23127.24    139.43 o
   4   3   4     5559.61     5304.78     28.67 o
   5   3   4     5608.34     5692.60     33.67 o
   6   3   4      328.16      357.17      8.24 o
   7   3   4        7.30        8.30      2.43 o
   8   3   4      534.47      566.09     14.11 o
   9   3   4      564.92      587.02     14.96 o
  10   3   4       66.92       64.65      6.63 o
  11   3   4      395.91      367.02     19.00 o
  12   3   4      192.68      191.52     19.25 o
 -13   4   4       20.10       26.39     11.80 o
 -12   4   4      227.25      226.20     19.14 o
 -11   4   4     1354.88     1395.09     34.45 o
 -10   4   4     1279.52     1354.22     28.13 o
  -9   4   4      162.19      144.29      8.55 o
  -8   4   4       18.62       17.48      4.38 o
  -7   4   4     2013.13     1942.38     19.73 o
  -6   4   4     2912.27     3083.74     24.66 o
  -5   4   4     2472.14     2341.87     21.60 o
  -4   4   4    10576.88    10535.81     42.99 o
  -3   4   4      145.89      136.48      5.17 o
  -2   4   4      171.13      189.44      5.96 o
  -1   4   4      403.77      457.98      7.18 o
   0   4   4     4617.98     4582.46     22.84 o
   1   4   4     2868.05     2724.33     18.80 o
   2   4   4     6866.07     6708.55     37.99 o
   3   4   4     7161.04     6852.80     36.16 o
   4   4   4      224.38      274.25      6.86 o
   5   4   4      899.81      929.45     12.81 o
   6   4   4       35.50       35.63      3.05 o
   7   4   4     2307.20     2237.53     22.54 o
   8   4   4      932.24      951.70     15.47 o
   9   4   4      526.99      539.51     14.93 o
  10   4   4       25.48       16.08      4.04 o
  11   4   4       87.62       67.36     11.94 o
  12   4   4       15.03       28.35     15.01 o
 -12   5   4        0.10       -7.92      7.92 o
 -11   5   4        0.28       -0.97      7.18 o
 -10   5   4      273.36      256.66     11.57 o
  -9   5   4     1797.17     1797.63     32.67 o
  -8   5   4     1321.10     1229.53     22.93 o
  -7   5   4        9.24        5.87      2.55 o
  -6   5   4     2314.73     2358.44     21.96 o
  -5   5   4       56.26       77.69      4.33 o
  -4   5   4      225.33      243.99      6.77 o
  -3   5   4    13751.27    13534.56     42.04 o
  -2   5   4     6469.11     6141.85     55.48 o
  -1   5   4       21.41       18.64      1.94 o
   0   5   4     5613.54     5615.32     28.42 o
   1   5   4      142.31      146.56      4.26 o
   2   5   4      161.00      176.62      4.61 o
   3   5   4     5532.95     5281.32     33.59 o
   4   5   4     7269.44     7094.39     65.03 o
   5   5   4     1555.50     1565.78     17.00 o
   6   5   4      130.95      125.80      4.91 o
   7   5   4      769.58      742.11     12.74 o
   8   5   4      819.33      749.87     14.06 o
   9   5   4     2022.35     1894.90     55.60 o
  10   5   4      191.05      198.13     10.75 o
  11   5   4      460.25      531.90     29.19 o
  12   5   4      115.39       98.33     17.42 o
 -12   6   4       11.36        7.97      8.43 o
 -11   6   4      305.78      285.51     16.09 o
 -10   6   4      120.50      125.87      9.37 o
  -9   6   4       57.77       65.98      5.23 o
  -8   6   4       38.65       49.18      6.63 o
  -7   6   4      364.49      363.72     10.03 o
  -6   6   4      100.65      125.03      4.98 o
  -5   6   4     4617.31     4801.57     31.86 o
  -4   6   4    12645.38    13002.32     98.64 o
  -3   6   4      252.22      232.16      9.36 o
  -2   6   4     1020.21     1018.03     16.99 o
  -1   6   4     7635.55     7621.09     40.27 o
   0   6   4      621.90      600.03      8.56 o
   1   6   4    10511.93    10112.31     35.34 o
   2   6   4     1462.03     1426.39     12.77 o
   3   6   4      178.37      169.82      6.05 o
   4   6   4     1066.61      988.72     25.16 o
   5   6   4      433.25      438.45      9.87 o
   6   6   4      156.48      144.09      7.19 o
   7   6   4     4161.01     4226.62     35.62 o
   8   6   4      239.20      249.46      9.76 o
   9   6   4     1248.05     1263.01     29.57 o
  10   6   4       59.60       51.99      8.16 o
  11   6   4      140.87      121.90     22.21 o
  12   6   4        4.17       -5.06     16.65 o
 -12   7   4       34.99       47.05     12.91 o
 -11   7   4       25.60       17.74      9.24 o
 -10   7   4      231.12      249.52     14.55 o
  -9   7   4      537.19      544.96     13.88 o
  -8   7   4     1961.58     2042.54     24.42 o
  -7   7   4        5.87        1.06      2.91 o
  -6   7   4     1541.16     1509.54     16.67 o
  -5   7   4       36.10       37.00      3.94 o
  -4   7   4     2133.40     2049.25     19.02 o
  -3   7   4     5035.28     5315.49     50.75 o
  -2   7   4    14109.90    14775.68     85.99 o
  -1   7   4     2165.41     2347.93     25.68 o
   0   7   4     4187.82     4082.79     29.48 o
   1   7   4      588.12      619.35     10.26 o
   2   7   4      386.33      381.72      8.53 o
   3   7   4      727.64      664.63     34.18 o
   4   7   4     1713.36     1700.89     35.67 o
   5   7   4      304.21      293.33      8.17 o
   6   7   4     2050.15     2069.67     27.62 o
   7   7   4      736.25      762.46     15.01 o
   8   7   4       20.65       22.85      3.59 o
   9   7   4      818.04      831.69     24.59 o
  10   7   4      639.97      645.74     22.77 o
  11   7   4       10.79       15.17     10.01 o
 -11   8   4      262.84      298.91     21.42 o
 -10   8   4        1.32        7.92      8.96 o
  -9   8   4      104.44      103.21      7.00 o
  -8   8   4      848.44      846.67     16.09 o
  -7   8   4      888.89      873.44     14.73 o
  -6   8   4      190.26      191.62      6.44 o
  -5   8   4     2182.10     2220.34     24.49 o
  -4   8   4       15.41       10.86      2.74 o
  -3   8   4     1407.46     1466.48     20.36 o
  -2   8   4      392.04      370.92      9.48 o
  -1   8   4     1620.75     1610.00     21.71 o
   0   8   4     1172.88     1221.82     15.06 o
   1   8   4    12926.04    12856.37    107.36 o
   2   8   4     8316.61     7978.02    147.81 o
   3   8   4      699.34      681.20     15.74 o
   4   8   4     3731.80     3679.82     37.58 o
   5   8   4     1183.58     1131.50     19.37 o
   6   8   4      143.13      135.04      5.43 o
   7   8   4      617.27      611.32     13.28 o
   8   8   4       45.75       41.33      4.25 o
   9   8   4      578.96      593.68     26.57 o
  10   8   4      118.37      146.62     29.89 o
  11   8   4        0.07       36.33     19.63 o
 -11   9   4       34.24       39.22     17.34 o
 -10   9   4      120.42      143.43     11.93 o
  -9   9   4      578.88      621.90     18.08 o
  -8   9   4     1450.62     1529.15     22.04 o
  -7   9   4      233.69      237.58      8.82 o
  -6   9   4      101.94       95.94      5.65 o
  -5   9   4      111.21      112.77      6.04 o
  -4   9   4     2126.21     2102.07     23.52 o
  -3   9   4       31.19       29.46      3.95 o
  -2   9   4     2327.18     2240.92     25.54 o
  -1   9   4     1095.01     1040.90     17.08 o
   0   9   4      174.47      188.36      6.30 o
   1   9   4     5840.94     5865.11     36.67 o
   2   9   4      170.38      183.17      7.77 o
   3   9   4      366.63      378.32     14.40 o
   4   9   4     2539.75     2457.86     36.38 o
   5   9   4      309.77      340.04     13.70 o
   6   9   4      345.32      341.30     13.27 o
   7   9   4      128.20      107.77      7.21 o
   8   9   4       27.21       29.57      7.92 o
   9   9   4        5.12       -0.55      6.84 o
  10   9   4      428.73      469.89     26.16 o
 -10  10   4        5.69       22.50     11.47 o
  -9  10   4      119.59      114.22     12.70 o
  -8  10   4      122.84      132.79      9.92 o
  -7  10   4      289.93      301.16      9.91 o
  -6  10   4      531.49      509.89     15.49 o
  -5  10   4      593.97      645.35     14.12 o
  -4  10   4       46.88       54.28      4.45 o
  -3  10   4     2219.54     2137.40     26.00 o
  -2  10   4     1159.61     1114.49     20.65 o
  -1  10   4      739.90      795.93     15.60 o
   0  10   4       22.45       28.88      2.86 o
   1  10   4     3637.42     3583.13     37.49 o
   2  10   4      152.87      138.31      7.15 o
   3  10   4      823.39      827.62     56.74 o
   4  10   4     1005.07     1019.37     37.04 o
   5  10   4      432.87      430.33     15.79 o
   6  10   4      246.93      260.00     12.48 o
   7  10   4      690.53      695.22     28.29 o
   8  10   4       49.62       48.28     11.47 o
   9  10   4        4.36       -0.16      7.77 o
  10  10   4       25.78       26.79     22.98 o
 -10  11   4       93.77      122.10     27.96 o
  -9  11   4       34.46       30.73     27.07 o
  -8  11   4      257.90      232.66     14.95 o
  -7  11   4      135.37      138.81     10.09 o
  -6  11   4        0.36        7.33      4.46 o
  -5  11   4      155.50      129.24      7.39 o
  -4  11   4      940.58      882.05     18.32 o
  -3  11   4       66.82       65.41      5.63 o
  -2  11   4      724.52      705.22     17.29 o
  -1  11   4     1184.72     1167.12     19.62 o
   0  11   4        2.52        9.96      2.54 o
   1  11   4      479.22      424.71     14.98 o
   2  11   4        1.56        3.05      4.59 o
   3  11   4      976.59      986.01     24.48 o
   4  11   4     2768.63     2730.79     53.63 o
   5  11   4      235.84      198.34     14.04 o
   6  11   4      290.84      309.29     17.21 o
   7  11   4       41.74       36.51     12.27 o
   8  11   4      169.19      189.87     23.05 o
   9  11   4        3.41       18.58     12.35 o
  10  11   4      514.16      579.85     37.86 o
  -9  12   4       16.51        8.49     11.04 o
  -8  12   4        4.79       11.48      8.64 o
  -7  12   4       17.11        9.11      7.85 o
  -6  12   4      129.38      157.31     11.03 o
  -5  12   4      432.97      481.08     14.05 o
  -4  12   4        0.73        1.06      3.94 o
  -3  12   4     1331.24     1303.26     23.01 o
  -2  12   4      302.80      319.07     13.30 o
  -1  12   4       35.64       35.56      4.58 o
   0  12   4     1973.30     1840.02     40.55 o
   1  12   4     1078.39     1007.20     18.41 o
   2  12   4      145.28      161.01     10.50 o
   3  12   4       62.85       54.80      6.95 o
   4  12   4       17.96       25.67      4.91 o
   5  12   4       23.13       26.61      6.37 o
   6  12   4      548.21      562.46     38.20 o
   7  12   4      101.63      102.17     15.70 o
   8  12   4        8.79        9.69      9.23 o
   9  12   4      102.33      135.56     20.29 o
  -9  13   4       51.44       60.84     20.03 o
  -8  13   4       71.15       66.24     11.68 o
  -7  13   4      540.90      580.62     28.37 o
  -6  13   4       13.00       31.20     13.12 o
  -5  13   4        9.46        0.26      4.69 o
  -4  13   4      280.89      278.91     13.79 o
  -3  13   4      156.45      144.56     10.61 o
  -2  13   4      948.42      953.28     20.49 o
  -1  13   4      330.88      399.71     13.20 o
   0  13   4        5.55        9.71      2.70 o
   1  13   4       22.12       15.99      2.76 o
   2  13   4      298.78      273.45     15.30 o
   3  13   4       11.45       15.71      4.54 o
   4  13   4      255.71      230.80     11.84 o
   5  13   4      408.77      431.97     27.70 o
   6  13   4      191.31      207.67     21.76 o
   7  13   4       77.32       82.33     16.20 o
   8  13   4        0.45       -7.14     13.39 o
  -8  14   4       28.13       17.88     12.46 o
  -7  14   4      131.00      159.02     20.51 o
  -6  14   4      102.63      143.62     63.98 o
  -5  14   4       91.35       90.70     15.18 o
  -4  14   4       40.46       38.20     11.90 o
  -3  14   4       55.71       37.33      5.06 o
  -2  14   4       18.56       26.12      5.45 o
  -1  14   4       90.23      102.16      8.73 o
   0  14   4      626.65      688.42     16.84 o
   1  14   4      125.06      111.53      9.43 o
   2  14   4        2.75        6.08      7.47 o
   3  14   4       32.15       41.38      9.55 o
   4  14   4       12.97        9.30      6.06 o
   5  14   4       38.59       26.34     13.04 o
   6  14   4      332.91      361.80     28.15 o
   7  14   4      104.03      110.01     30.20 o
  -7  15   4      351.85      367.25     31.76 o
  -6  15   4        3.03        8.25     11.43 o
  -5  15   4       12.59       -0.10      8.96 o
  -4  15   4        0.13       -2.75      8.67 o
  -3  15   4       70.96       55.90     22.16 o
  -2  15   4       29.10       26.75      5.48 o
  -1  15   4      246.54      282.88     15.95 o
   0  15   4      175.54      176.70     13.46 o
   1  15   4        9.25        8.57      7.54 o
   2  15   4        0.27       -2.91      5.07 o
   3  15   4       19.97        8.58     10.47 o
   4  15   4      126.74      157.32     14.79 o
   5  15   4      132.45      154.24     15.14 o
   6  15   4       64.27       81.17     13.44 o
   7  15   4       10.36       39.35     18.35 o
  -6  16   4      154.65      166.32     22.07 o
  -5  16   4        6.70       -6.87      9.40 o
  -4  16   4        9.90       12.56     14.20 o
  -3  16   4      103.53      108.51     15.14 o
  -2  16   4      155.94      136.19     15.37 o
  -1  16   4       50.12       40.52      9.80 o
   0  16   4      239.84      270.20     16.67 o
   1  16   4       17.29        3.52     11.75 o
   2  16   4       72.18       75.54     13.70 o
   3  16   4        0.57       -8.52      8.52 o
   4  16   4      163.93      185.38     35.95 o
   5  16   4        0.34        7.53     11.70 o
  -4  17   4       26.32       81.76     57.88 o
  -3  17   4        0.91       -2.45      8.99 o
  -2  17   4      118.19      127.48     16.30 o
  -1  17   4      214.19      235.72     20.34 o
   0  17   4        0.01       -7.90     11.69 o
   1  17   4        0.02      -15.70     15.70 o
   2  17   4        1.96       -9.54      9.54 o
   3  17   4      109.45      120.81     17.83 o
   4  17   4        1.11      -14.51     29.66 o
   0  18   4       34.03       43.19     15.73 o
 -13   0   5      131.19      166.07     30.20 o
 -11   0   5       15.27       12.17      7.59 o
  -9   0   5     3426.11     3462.38     56.31 o
  -7   0   5     4103.96     3940.14     40.20 o
  -5   0   5     7616.21     7389.85    176.76 o
  -3   0   5    30601.12    30234.81    367.87 o
  -1   0   5    39794.00    40836.99    426.59 o
   1   0   5      652.08      541.60     11.25 o
   3   0   5     2939.24     2849.93     20.98 o
   5   0   5     1275.76     1400.91     17.61 o
   7   0   5     7767.99     7653.39     78.42 o
   9   0   5     1290.28     1226.04     86.77 o
  11   0   5      605.44      579.94     34.57 o
 -13   1   5        4.18        0.81      7.68 o
 -12   1   5      124.72      109.72     11.02 o
 -11   1   5       76.54       84.40      8.94 o
 -10   1   5     1972.44     2039.82     45.68 o
  -9   1   5       63.96       80.71      6.15 o
  -8   1   5     1034.63     1009.05     16.27 o
  -7   1   5       37.04       32.67      3.16 o
  -6   1   5     2403.66     2392.97     21.44 o
  -5   1   5     6638.52     6798.69     50.45 o
  -4   1   5    23182.88    23784.57    165.52 o
  -3   1   5        1.93       10.75      2.80 o
  -2   1   5    13669.83    13862.79    202.73 o
  -1   1   5     1571.58     1744.00     35.91 o
   0   1   5      843.38      828.11     12.93 o
   1   1   5      501.54      563.48      8.92 o
   2   1   5    27165.27    27160.84     92.86 o
   3   1   5       27.01       16.88      1.93 o
   4   1   5       65.41       57.03      2.69 o
   5   1   5     1201.66     1126.24     14.92 o
   6   1   5     3786.73     3818.82     53.04 o
   7   1   5       14.08       15.06      3.20 o
   8   1   5     9404.43     9330.99     53.06 o
   9   1   5       22.29       23.43      4.28 o
  10   1   5        1.34        1.94      4.93 o
  11   1   5        0.50       -0.86      5.52 o
  12   1   5      235.89      233.34     16.63 o
 -13   2   5      107.14      109.31     14.51 o
 -12   2   5       25.17       20.65      7.69 o
 -11   2   5        0.53        7.74      6.77 o
 -10   2   5      116.39      120.14      8.56 o
  -9   2   5     2117.44     2069.98     28.90 o
  -8   2   5      218.51      218.52      8.38 o
  -7   2   5     2049.91     2022.97     23.93 o
  -6   2   5      495.79      531.49     10.86 o
  -5   2   5      137.11       96.88      4.45 o
  -4   2   5      804.36      844.28     14.82 o
  -3   2   5    12307.67    12563.75    116.69 o
  -2   2   5     2650.94     2521.40     26.96 o
  -1   2   5    13730.18    14451.01    105.61 o
   0   2   5      121.68      138.10      6.57 o
   1   2   5     9266.34     9238.19     37.57 o
   2   2   5     7232.38     7345.83     26.67 o
   3   2   5    17813.54    17734.24     88.81 o
   4   2   5      271.82      352.10      8.30 o
   5   2   5     1070.11     1005.11     13.77 o
   6   2   5        3.61        4.00      2.15 o
   7   2   5      598.97      586.31     11.64 o
   8   2   5      472.86      453.19     12.72 o
   9   2   5      302.03      284.43     10.35 o
  10   2   5      211.57      224.29     14.66 o
  11   2   5      297.30      328.96     18.78 o
  12   2   5      132.95      156.75     26.36 o
 -13   3   5       12.52        5.27     15.07 o
 -12   3   5      135.31      159.64     15.41 o
 -11   3   5     1063.16     1104.35     38.06 o
 -10   3   5     2071.36     2028.44     28.51 o
  -9   3   5      257.51      251.26      9.59 o
  -8   3   5      312.68      295.20      9.90 o
  -7   3   5     1197.42     1173.83     19.87 o
  -6   3   5     2117.33     1952.00     52.98 o
  -5   3   5     1690.09     1643.49     20.22 o
  -4   3   5     6500.54     6524.76     39.26 o
  -3   3   5     3390.11     3409.45     27.02 o
  -2   3   5      755.73      685.88     12.99 o
  -1   3   5      372.20      412.31     10.10 o
   0   3   5      477.36      410.74      8.60 o
   1   3   5      607.85      587.22      9.73 o
   2   3   5    24337.38    24985.70     98.32 o
   3   3   5     5205.77     4769.66     23.99 o
   4   3   5      172.48      201.66      6.16 o
   5   3   5      243.65      231.91      6.61 o
   6   3   5     1903.48     1962.67     18.91 o
   7   3   5      879.87      922.68     14.84 o
   8   3   5     1046.90     1066.53     17.01 o
   9   3   5      402.09      401.18     13.05 o
  10   3   5        0.43       -0.46      3.64 o
  11   3   5       24.60       10.85      6.99 o
  12   3   5        1.13       19.86     12.52 o
 -13   4   5       55.89       48.75     18.85 o
 -12   4   5        0.59        3.82      8.82 o
 -11   4   5        3.87        3.00      6.39 o
 -10   4   5       27.52       32.52      4.61 o
  -9   4   5      773.47      838.48     19.69 o
  -8   4   5      368.23      349.23     13.68 o
  -7   4   5        5.25        3.87      2.71 o
  -6   4   5     1627.48     1595.52     19.59 o
  -5   4   5      194.84      196.49      7.35 o
  -4   4   5      674.81      750.74     12.38 o
  -3   4   5     3669.64     3658.86     32.77 o
  -2   4   5     6881.82     7204.43     36.85 o
  -1   4   5     1018.98     1006.24     22.69 o
   0   4   5     9827.75    10081.72     37.21 o
   1   4   5      105.03       96.26      4.13 o
   2   4   5     7806.57     8045.68     43.81 o
   3   4   5    10732.14    10425.45     44.64 o
   4   4   5     7357.46     7034.97     37.42 o
   5   4   5     3367.74     3214.65     24.14 o
   6   4   5      683.58      714.57     12.07 o
   7   4   5      138.16      140.65      6.08 o
   8   4   5       65.00       60.93      4.32 o
   9   4   5     1409.59     1494.37     25.00 o
  10   4   5       20.61       10.37      4.61 o
  11   4   5      260.42      288.84     21.88 o
  12   4   5      409.76      451.47     37.77 o
 -12   5   5       95.49       98.90     13.75 o
 -11   5   5      913.68      873.49     28.03 o
 -10   5   5      262.14      285.97     13.75 o
  -9   5   5       46.05       32.06      5.82 o
  -8   5   5      208.53      213.72      8.84 o
  -7   5   5      585.36      573.98     12.49 o
  -6   5   5      670.51      673.55     12.40 o
  -5   5   5     1148.63     1124.45     16.91 o
  -4   5   5    14827.82    15050.82     57.45 o
  -3   5   5       77.69       98.37      4.14 o
  -2   5   5        4.16        6.97      2.61 o
  -1   5   5      175.49      183.88      5.17 o
   0   5   5     4903.00     5190.14     27.18 o
   1   5   5     7143.57     7092.90     31.17 o
   2   5   5     5880.09     5983.19     30.72 o
   3   5   5     6361.09     6488.71     37.77 o
   4   5   5        0.22        3.30      2.14 o
   5   5   5      146.71      138.03      5.10 o
   6   5   5      179.30      164.72      5.85 o
   7   5   5     1639.98     1673.73     19.90 o
   8   5   5     1293.57     1256.37     18.59 o
   9   5   5      955.56      939.99     19.44 o
  10   5   5       12.81       12.77      5.94 o
  11   5   5       58.67       46.64     24.57 o
  12   5   5        9.95       92.24     25.17 o
 -12   6   5       41.29       40.39     10.47 o
 -11   6   5        9.04        9.09      8.81 o
 -10   6   5      119.99      119.37      8.54 o
  -9   6   5      706.22      727.82     14.75 o
  -8   6   5     2217.15     2305.06     28.59 o
  -7   6   5        1.62        2.90      2.79 o
  -6   6   5     2492.80     2524.11     23.25 o
  -5   6   5       17.36       31.88      3.67 o
  -4   6   5        6.68       11.65      4.07 o
  -3   6   5     3275.05     3172.14     62.11 o
  -2   6   5    10526.13    10332.70     63.87 o
  -1   6   5     1083.20     1087.69     13.15 o
   0   6   5     1646.01     1629.25     17.11 o
   1   6   5      376.54      365.64      7.29 o
   2   6   5      116.65      133.05      4.54 o
   3   6   5      389.86      350.60      8.29 o
   4   6   5     4971.00     5102.08     48.89 o
   5   6   5      733.32      720.14     19.25 o
   6   6   5     2744.60     2640.66     49.59 o
   7   6   5     1402.28     1330.46     24.43 o
   8   6   5       17.67       18.87      3.76 o
   9   6   5     1507.59     1552.63     29.94 o
  10   6   5      349.08      344.33     16.76 o
  11   6   5      162.38      172.00     40.66 o
 -12   7   5        0.24      -10.72     11.81 o
 -11   7   5      292.17      317.38     17.74 o
 -10   7   5       69.56       67.64      8.70 o
  -9   7   5       77.93       83.74      6.41 o
  -8   7   5      218.50      222.43     10.42 o
  -7   7   5      110.77      120.97      6.13 o
  -6   7   5       36.96       36.20      3.66 o
  -5   7   5     3661.22     3530.62     25.71 o
  -4   7   5     2923.84     3023.80     31.66 o
  -3   7   5      706.57      772.90     15.23 o
  -2   7   5      216.06      198.48      8.10 o
  -1   7   5     4857.73     4861.11     43.96 o
   0   7   5      146.75      107.62      4.77 o
   1   7   5     4287.28     4415.16     26.05 o
   2   7   5      517.45      506.36      8.41 o
   3   7   5      673.66      708.64     10.46 o
   4   7   5     1232.59     1175.24     16.21 o
   5   7   5      254.64      223.71      6.98 o
   6   7   5        0.17        0.71      3.68 o
   7   7   5     1840.41     1858.54     24.97 o
   8   7   5      366.01      339.38     12.10 o
   9   7   5     1086.89     1123.48     29.07 o
  10   7   5        5.57       12.74      6.64 o
  11   7   5       35.01       51.20     20.16 o
 -11   8   5        6.92       17.89     12.34 o
 -10   8   5      178.07      175.21     13.07 o
  -9   8   5     1343.29     1431.99     24.24 o
  -8   8   5     2020.86     2018.82     28.05 o
  -7   8   5       81.55       90.50      5.85 o
  -6   8   5     1439.36     1432.24     19.01 o
  -5   8   5       29.62       32.55      2.96 o
  -4   8   5      805.59      741.97     13.69 o
  -3   8   5      530.92      530.13     12.99 o
  -2   8   5     3611.03     3576.60     37.52 o
  -1   8   5      543.45      564.47     13.94 o
   0   8   5     6624.88     6783.77     49.67 o
   1   8   5     5457.54     5485.95     33.04 o
   2   8   5        8.79        6.76      1.67 o
   3   8   5      641.87      553.17     29.85 o
   4   8   5     2243.58     2148.39     26.85 o
   5   8   5       34.32       28.00      2.94 o
   6   8   5     1245.08     1166.62     26.44 o
   7   8   5       95.38       95.58      6.08 o
   8   8   5       67.02       60.96      6.21 o
   9   8   5       33.26       49.76      9.93 o
  10   8   5      363.06      401.70     40.84 o
 -10   9   5       10.52       13.71     16.74 o
  -9   9   5      151.88      175.95     10.35 o
  -8   9   5      512.42      508.34     12.48 o
  -7   9   5      185.51      155.26      6.72 o
  -6   9   5      254.90      281.77     10.37 o
  -5   9   5     2488.45     2588.29     28.16 o
  -4   9   5        0.44        3.36      3.44 o
  -3   9   5     1039.39      994.03     18.28 o
  -2   9   5      216.58      181.58     17.01 o
  -1   9   5      100.94      101.35      5.80 o
   0   9   5        0.54        0.89      3.78 o
   1   9   5     6780.72     6511.15     39.03 o
   2   9   5     1066.88      992.31     13.93 o
   3   9   5      209.55      188.30     12.41 o
   4   9   5     3455.24     3406.75     35.50 o
   5   9   5      350.27      357.15     12.54 o
   6   9   5        4.46       -1.55      3.22 o
   7   9   5      572.92      515.59     30.87 o
   8   9   5        2.65        5.15      7.56 o
   9   9   5      118.04      127.52     15.00 o
  10   9   5       47.86       53.87     11.10 o
 -10  10   5      275.39      276.21     20.65 o
  -9  10   5       21.74       11.78      9.10 o
  -8  10   5      447.41      465.17     19.76 o
  -7  10   5        1.94       -1.65      3.44 o
  -6  10   5        1.63        5.82      3.37 o
  -5  10   5        3.66        2.66      5.25 o
  -4  10   5      212.14      202.90      8.26 o
  -3  10   5      441.11      447.84     13.19 o
  -2  10   5      823.97      821.17     18.55 o
  -1  10   5     1127.36     1168.71     19.40 o
   0  10   5      543.32      569.51     16.97 o
   1  10   5      118.18      101.16      7.52 o
   2  10   5        0.33        0.04      4.07 o
   3  10   5       15.64       24.63      6.99 o
   4  10   5     3429.26     3498.41     70.50 o
   5  10   5      156.95      144.81      9.36 o
   6  10   5      889.96      872.57     22.14 o
   7  10   5       43.15       26.66     11.16 o
   8  10   5      514.70      490.82     27.06 o
   9  10   5        0.66        6.62      7.72 o
  10  10   5      300.80      332.51     34.08 o
 -10  11   5       28.87       36.19     21.28 o
  -9  11   5       33.93       38.15      9.90 o
  -8  11   5       36.22       36.94      7.12 o
  -7  11   5        3.52       -5.27      6.09 o
  -6  11   5      536.60      503.14     13.86 o
  -5  11   5     1255.81     1301.98     24.92 o
  -4  11   5       11.33       10.28      5.82 o
  -3  11   5     1153.41     1164.59     22.38 o
  -2  11   5     1173.10     1201.14     25.25 o
  -1  11   5      125.04      124.89      7.56 o
   0  11   5       98.08       92.71      6.64 o
   1  11   5     4201.43     4103.88     58.40 o
   2  11   5      481.73      468.72     14.36 o
   3  11   5       37.54       35.20      6.34 o
   4  11   5       27.11       26.91      6.47 o
   5  11   5       69.07       56.91     10.47 o
   6  11   5      109.65      139.49     13.65 o
   7  11   5       60.11       47.84     10.57 o
   8  11   5       48.06       66.70     12.79 o
   9  11   5      102.70       79.88     13.07 o
  -9  12   5      168.14      148.83     41.13 o
  -8  12   5       94.97      120.69     14.30 o
  -7  12   5      108.06      114.71     12.90 o
  -6  12   5        5.22       10.07      5.43 o
  -5  12   5        1.01        2.66      4.46 o
  -4  12   5      684.76      633.48     18.26 o
  -3  12   5        0.61       -2.13      4.32 o
  -2  12   5      272.09      280.70     12.99 o
  -1  12   5      585.82      565.79     15.47 o
   0  12   5       16.22       21.26      4.04 o
   1  12   5      891.02      812.06     15.13 o
   2  12   5       99.64       90.91      7.08 o
   3  12   5        0.38        2.12      4.28 o
   4  12   5      455.68      442.45     19.55 o
   5  12   5     1042.10     1097.71     40.76 o
   6  12   5      517.16      560.85     33.75 o
   7  12   5        0.72       -9.15      9.46 o
   8  12   5       39.46       44.41     10.41 o
   9  12   5        3.34       -8.94     11.03 o
  -9  13   5       15.76        9.39     14.99 o
  -8  13   5      148.26      182.61     17.90 o
  -7  13   5       51.05       47.32     10.61 o
  -6  13   5      141.55      141.79     14.33 o
  -5  13   5      766.90      798.54     22.11 o
  -4  13   5      412.87      415.04     16.66 o
  -3  13   5        9.30       17.02      4.53 o
  -2  13   5        5.99       13.70      4.35 o
  -1  13   5      308.59      329.99     14.49 o
   0  13   5     1277.05     1319.84     25.41 o
   1  13   5      164.07      138.38      6.38 o
   2  13   5        0.43        9.80      4.83 o
   3  13   5      217.23      228.19     11.85 o
   4  13   5        3.75        1.66      4.49 o
   5  13   5        4.93        2.05      8.46 o
   6  13   5      177.19      223.51     27.07 o
   7  13   5       38.05       27.56      9.89 o
   8  13   5       56.54       73.01     16.48 o
  -8  14   5       86.09       78.70     22.93 o
  -7  14   5      198.72      222.48     19.43 o
  -6  14   5       34.34       19.33     11.13 o
  -5  14   5        6.40        8.89     15.97 o
  -4  14   5       17.09       12.89     24.09 o
  -3  14   5       65.29       43.05      5.99 o
  -2  14   5      278.88      269.33     12.94 o
  -1  14   5      469.50      531.70     18.74 o
   0  14   5       56.39       50.04      7.86 o
   1  14   5        7.37        8.90      3.84 o
   2  14   5       50.30       41.05      7.20 o
   3  14   5       30.55       31.16      6.65 o
   4  14   5      102.24       85.98     11.15 o
   5  14   5      379.00      382.45     23.12 o
   6  14   5       23.81       23.56      8.77 o
   7  14   5       91.05      104.29     16.82 o
  -7  15   5       24.99       26.59      9.80 o
  -6  15   5      234.29      266.18     25.25 o
  -5  15   5        9.48       11.32      9.56 o
  -4  15   5       35.49       36.31      8.65 o
  -3  15   5       73.92       77.95     12.15 o
  -2  15   5        1.89        3.87      7.13 o
  -1  15   5        0.03       10.51      6.02 o
   0  15   5      685.98      722.52     32.87 o
   1  15   5      158.48      136.05     16.23 o
   2  15   5       28.83       17.42      9.00 o
   3  15   5        1.20        2.54      5.62 o
   4  15   5       26.59       36.29      8.12 o
   5  15   5      161.10      169.78     16.33 o
   6  15   5       68.04       77.69     13.18 o
  -6  16   5       16.18       19.31     17.06 o
  -5  16   5       18.03       22.35     22.48 o
  -4  16   5        1.10      -15.41     15.41 o
  -3  16   5        0.83       11.44     13.02 o
  -2  16   5      113.51      115.14     14.35 o
  -1  16   5      175.68      228.16     20.54 o
   0  16   5      116.00      123.41     25.27 o
   1  16   5        1.81       -2.38      7.18 o
   2  16   5       55.40       28.59     10.06 o
   3  16   5        5.57        5.23      9.33 o
   4  16   5        4.38      -16.95     25.47 o
   5  16   5      255.75      283.37     28.41 o
  -4  17   5        5.55       96.35     57.63 o
  -3  17   5       41.59       59.07     12.57 o
  -2  17   5      121.82      114.18     21.92 o
  -1  17   5       13.89       15.27     12.01 o
   0  17   5       46.44      105.67     21.63 o
   1  17   5        7.13       29.19     15.57 o
   2  17   5       25.81       27.25     10.09 o
   3  17   5        0.97       33.16     31.57 o
 -12   0   6      183.86      179.13     19.12 o
 -10   0   6     1789.76     1766.89     53.15 o
  -8   0   6      357.38      339.30     11.92 o
  -6   0   6       74.39       69.51      5.83 o
  -4   0   6     8588.50     8664.28    114.36 o
  -2   0   6     2050.39     2472.64     32.38 o
   0   0   6     1632.95     1661.08     29.26 o
   2   0   6     6889.04     6745.45     38.23 o
   4   0   6     1640.30     1740.55     19.53 o
   6   0   6     3471.38     3385.55     26.91 o
   8   0   6     5583.14     5637.82     90.67 o
  10   0   6       27.97       18.15     10.02 o
  12   0   6      234.25      293.99     35.77 o
 -13   1   6      272.24      288.96     22.08 o
 -12   1   6        0.65       -4.36      6.36 o
 -11   1   6       24.55       22.90     12.58 o
 -10   1   6      305.46      295.28     11.75 o
  -9   1   6     1222.85     1236.09     23.31 o
  -8   1   6       16.45       20.63      3.00 o
  -7   1   6     7909.85     7862.61     39.24 o
  -6   1   6     1232.99     1079.32     14.72 o
  -5   1   6     3739.72     3739.34     31.23 o
  -4   1   6     3095.48     3172.16     25.36 o
  -3   1   6    17604.97    17610.17    105.39 o
  -2   1   6     2329.73     2362.99     46.89 o
  -1   1   6    26612.31    26702.32    183.12 o
   0   1   6     1774.89     1887.18     17.89 o
   1   1   6      233.35      263.93      6.43 o
   2   1   6     1696.55     1742.48     14.45 o
   3   1   6     2886.90     2862.39     26.46 o
   4   1   6      140.67      187.30      5.30 o
   5   1   6     2126.82     2052.39     18.30 o
   6   1   6     1149.64     1190.69     14.80 o
   7   1   6     4721.28     4730.84     32.71 o
   8   1   6       44.82       50.73      5.02 o
   9   1   6      172.37      169.92      8.79 o
  10   1   6      172.88      158.62     16.24 o
  11   1   6      569.71      623.32     25.43 o
  12   1   6       36.49       70.00     23.07 o
 -13   2   6       30.50       33.08     10.21 o
 -12   2   6      164.98      189.41     14.19 o
 -11   2   6      576.61      561.94     25.70 o
 -10   2   6     1578.41     1497.15     28.19 o
  -9   2   6       69.95       63.26      5.96 o
  -8   2   6        1.16        4.41      3.45 o
  -7   2   6       25.32       19.40      2.69 o
  -6   2   6     4017.48     3941.29     36.13 o
  -5   2   6     2139.27     2023.17     21.15 o
  -4   2   6     1999.64     1857.76     20.96 o
  -3   2   6     1722.72     1627.26     23.11 o
  -2   2   6     1030.67      943.34     17.98 o
  -1   2   6      170.08      143.47      7.45 o
   0   2   6      294.17      213.66      8.53 o
   1   2   6      381.27      389.90      7.83 o
   2   2   6    25611.89    25863.66    155.66 o
   3   2   6     6427.90     6263.79     27.80 o
   4   2   6     2502.35     2494.09     40.24 o
   5   2   6      193.71      142.58      5.77 o
   6   2   6     4269.86     4319.53     29.59 o
   7   2   6     1725.87     1826.94     21.07 o
   8   2   6     1970.41     1964.48     24.97 o
   9   2   6      197.83      189.24      8.28 o
  10   2   6      180.81      193.10     13.76 o
  11   2   6        1.03        3.97      6.20 o
  12   2   6       21.71       10.02     15.12 o
 -13   3   6      131.27      150.36     28.23 o
 -12   3   6       48.91       56.28     10.77 o
 -11   3   6       18.69       26.08      7.82 o
 -10   3   6       14.29       13.67      4.31 o
  -9   3   6      882.39      873.07     20.39 o
  -8   3   6        5.82        2.40      3.79 o
  -7   3   6      592.54      565.26     10.78 o
  -6   3   6     1147.95     1225.52     20.43 o
  -5   3   6      573.50      565.25     11.39 o
  -4   3   6      886.71      928.22     17.26 o
  -3   3   6     3790.23     3900.30     33.58 o
  -2   3   6      867.04      718.48     21.21 o
  -1   3   6    12214.69    12804.26     84.86 o
   0   3   6     1264.97     1310.67     17.08 o
   1   3   6     3702.00     3958.27     25.59 o
   2   3   6     7312.31     7810.04     34.86 o
   3   3   6    13442.14    13464.44     44.11 o
   4   3   6      738.04      745.60     12.77 o
   5   3   6     2570.16     2523.52     22.26 o
   6   3   6       97.25      100.13      4.99 o
   7   3   6        0.62        4.34      3.03 o
   8   3   6        1.99       -0.06      3.52 o
   9   3   6      783.59      761.52     16.77 o
  10   3   6      286.82      282.13     12.16 o
  11   3   6      405.19      414.80     21.51 o
  12   3   6      297.45      304.92     26.52 o
 -12   4   6      294.04      284.30     20.76 o
 -11   4   6      726.58      759.95     29.69 o
 -10   4   6      750.69      685.42     51.10 o
  -9   4   6       70.44       71.37      7.21 o
  -8   4   6       34.73       24.78      5.28 o
  -7   4   6      714.13      706.21     13.21 o
  -6   4   6     2378.04     2472.40     29.06 o
  -5   4   6      951.99      983.73     17.61 o
  -4   4   6     8538.05     8670.79     53.29 o
  -3   4   6     4213.65     4307.98     36.61 o
  -2   4   6     1201.12     1392.74     19.19 o
  -1   4   6      166.04      186.64      6.36 o
   0   4   6     1895.55     1780.81     21.37 o
   1   4   6     8436.29     8577.86     40.68 o
   2   4   6    15015.01    15126.29     67.71 o
   3   4   6     5611.75     5621.34     34.07 o
   4   4   6      284.09      311.97      8.17 o
   5   4   6       33.11       32.81      3.20 o
   6   4   6       30.15       30.16      3.22 o
   7   4   6      766.21      772.08     14.78 o
   8   4   6     1368.21     1347.88     20.15 o
   9   4   6      131.56      121.38      7.89 o
  10   4   6      147.97      146.21      9.65 o
  11   4   6        4.00       -8.85      8.85 o
  12   4   6        5.97       18.59     19.60 o
 -12   5   6       64.97       69.21     18.88 o
 -11   5   6        5.69        3.56      7.26 o
 -10   5   6       19.84       23.78      6.58 o
  -9   5   6      150.59      163.46      9.33 o
  -8   5   6     1419.21     1407.31     21.22 o
  -7   5   6      138.37      148.64      7.08 o
  -6   5   6     1919.04     1954.03     22.02 o
  -5   5   6      215.37      215.12      7.93 o
  -4   5   6     1037.87     1041.67     16.11 o
  -3   5   6     4604.63     4600.52     35.91 o
  -2   5   6     6654.50     6539.64     38.48 o
  -1   5   6      738.39      776.37     11.38 o
   0   5   6     9679.36     9699.64     68.61 o
   1   5   6      117.34      133.78      5.49 o
   2   5   6       53.11       61.06      3.79 o
   3   5   6      566.11      491.27     11.06 o
   4   5   6      965.33      878.39     13.81 o
   5   5   6     2087.07     2055.32     20.13 o
   6   5   6     1039.95     1003.35     14.91 o
   7   5   6      199.42      190.49      7.71 o
   8   5   6       57.05       66.30      6.81 o
   9   5   6     1442.85     1425.78     32.70 o
  10   5   6       51.62       34.22      6.89 o
  11   5   6      255.48      258.19     20.19 o
 -12   6   6       51.94       54.27     17.15 o
 -11   6   6      296.84      285.58     16.92 o
 -10   6   6      145.49      150.72     10.42 o
  -9   6   6       99.54      112.04      6.63 o
  -8   6   6      139.61      164.56      8.04 o
  -7   6   6      277.55      244.55      8.99 o
  -6   6   6     1223.80     1186.52     16.54 o
  -5   6   6     1899.02     1935.24     19.88 o
  -4   6   6     4676.64     4752.27     29.01 o
  -3   6   6     4618.68     4824.06     37.74 o
  -2   6   6     1304.56     1298.25     17.51 o
  -1   6   6     1713.48     1625.32     17.39 o
   0   6   6     1290.58     1244.22     14.71 o
   1   6   6     3405.07     3327.98     25.22 o
   2   6   6       44.97       33.80      2.65 o
   3   6   6     2049.53     1952.42     22.01 o
   4   6   6      194.52      200.95      7.28 o
   5   6   6      185.88      163.40      5.68 o
   6   6   6      292.20      249.33      7.40 o
   7   6   6     1718.15     1788.53     21.36 o
   8   6   6      724.74      696.58     14.16 o
   9   6   6      515.56      529.43     20.48 o
  10   6   6       90.31       76.44      8.76 o
  11   6   6       51.44       54.38     15.82 o
 -11   7   6        4.82       -0.66      6.79 o
 -10   7   6       56.40       63.21      8.83 o
  -9   7   6      845.10      848.31     17.33 o
  -8   7   6     2691.65     2852.59     33.67 o
  -7   7   6       91.27       74.15      5.33 o
  -6   7   6     2710.79     2679.04     25.85 o
  -5   7   6       27.20       43.03      3.70 o
  -4   7   6      492.51      504.02      9.07 o
  -3   7   6      319.57      319.84      9.70 o
  -2   7   6     4176.72     3861.83     81.47 o
  -1   7   6      137.50      132.62      4.91 o
   0   7   6     5615.84     5777.08     34.45 o
   1   7   6     1329.71     1207.93     13.71 o
   2   7   6      389.12      381.46      7.83 o
   3   7   6     1162.57     1137.55     14.46 o
   4   7   6     1619.93     1466.28     31.35 o
   5   7   6      409.43      354.79     10.62 o
   6   7   6     4287.26     4466.87     38.08 o
   7   7   6        5.58       10.40      5.27 o
   8   7   6      104.11       91.52      7.89 o
   9   7   6      107.33      133.32     10.89 o
  10   7   6      358.79      367.70     22.81 o
  11   7   6        7.15       13.25     14.78 o
 -11   8   6      113.79      121.90     14.29 o
 -10   8   6       29.50       20.09      9.06 o
  -9   8   6      391.33      370.23     12.99 o
  -8   8   6        0.08        4.96      4.18 o
  -7   8   6        9.00        4.40      3.94 o
  -6   8   6        5.28        4.48      2.86 o
  -5   8   6     3664.16     3721.84     34.20 o
  -4   8   6        1.10       -0.84      3.05 o
  -3   8   6      384.24      411.45     11.36 o
  -2   8   6      110.57      106.08      6.48 o
  -1   8   6     2265.97     2203.85     29.13 o
   0   8   6      685.84      701.19     12.55 o
   1   8   6     3639.12     3577.78     27.35 o
   2   8   6      113.77      107.93      5.66 o
   3   8   6      508.74      501.34      9.45 o
   4   8   6     1890.64     1821.93     23.29 o
   5   8   6        2.58        4.86      2.86 o
   6   8   6        0.24        7.39      4.09 o
   7   8   6     1945.86     1989.09     30.03 o
   8   8   6        0.90       -5.28      5.28 o
   9   8   6      591.81      591.41     28.87 o
  10   8   6       19.43       20.08      7.99 o
 -10   9   6      381.73      431.22     25.46 o
  -9   9   6       73.21       81.61      7.38 o
  -8   9   6      457.29      424.76     13.34 o
  -7   9   6        4.14       10.98      4.27 o
  -6   9   6       79.58       86.97      6.50 o
  -5   9   6       11.57       12.28      4.20 o
  -4   9   6       80.93       66.48      4.88 o
  -3   9   6        2.04       -3.05      3.15 o
  -2   9   6       60.82       81.46      5.99 o
  -1   9   6        0.29        3.86      3.53 o
   0   9   6     3902.44     3905.50     37.87 o
   1   9   6      595.95      607.06     12.44 o
   2   9   6       33.10       27.65      3.89 o
   3   9   6       51.90       43.92      3.00 o
   4   9   6     4385.58     4469.15     53.29 o
   5   9   6      272.64      262.37      9.66 o
   6   9   6     1259.37     1103.00     48.53 o
   7   9   6       52.57       35.46     10.38 o
   8   9   6      137.46      140.17     16.80 o
   9   9   6        6.72        8.92      7.03 o
  10   9   6      121.19      114.81     13.86 o
 -10  10   6      123.08      128.14     15.68 o
  -9  10   6       23.62       18.06      9.47 o
  -8  10   6      111.94      106.31     10.34 o
  -7  10   6        1.08        2.06      5.31 o
  -6  10   6      164.38      182.63      9.93 o
  -5  10   6     2410.87     2527.10     35.05 o
  -4  10   6      201.59      194.91      9.01 o
  -3  10   6     1982.24     1956.45     25.28 o
  -2  10   6      405.14      410.89     14.20 o
  -1  10   6        2.39        4.75      3.58 o
   0  10   6        1.45        0.93      3.92 o
   1  10   6     6123.29     6119.07     43.03 o
   2  10   6       99.20       95.46      5.95 o
   3  10   6       49.49       52.64      4.77 o
   4  10   6      434.85      418.17     18.11 o
   5  10   6        0.31        5.52      4.63 o
   6  10   6       12.35        8.81      4.93 o
   7  10   6       38.86       24.34      8.32 o
   8  10   6        3.06        5.62     10.78 o
   9  10   6      205.76      198.90     17.94 o
  10  10   6       52.71       44.98     12.18 o
 -10  11   6      166.89      148.99     24.98 o
  -9  11   6       16.50       19.41      8.95 o
  -8  11   6       59.68       64.76      8.67 o
  -7  11   6       28.66       26.73      5.37 o
  -6  11   6       39.13       38.51      5.47 o
  -5  11   6       10.84        7.94      4.75 o
  -4  11   6      312.52      284.72     11.06 o
  -3  11   6      102.97      112.26      8.02 o
  -2  11   6      156.42      143.39      9.67 o
  -1  11   6      255.73      281.69     15.11 o
   0  11   6      559.89      603.75     16.95 o
   1  11   6       12.39       12.97      3.54 o
   2  11   6      191.55      173.75      9.18 o
   3  11   6      279.76      242.62     18.29 o
   4  11   6      670.72      718.03     23.46 o
   5  11   6      848.50      788.74     55.88 o
   6  11   6      658.53      704.18     26.59 o
   7  11   6       10.42        5.32      6.04 o
   8  11   6      247.43      269.39     20.92 o
   9  11   6        9.54        0.06     23.50 o
  -9  12   6       73.64       76.84     12.06 o
  -8  12   6      138.01      137.48     12.81 o
  -7  12   6        1.94       -6.41      8.48 o
  -6  12   6       45.27       39.64      6.31 o
  -5  12   6     2106.70     2213.12     57.04 o
  -4  12   6      107.73      128.29      9.22 o
  -3  12   6      412.16      433.25     16.05 o
  -2  12   6      139.81      137.37      8.37 o
  -1  12   6      535.59      544.71     21.01 o
   0  12   6      126.82      130.42      8.59 o
   1  12   6      896.16      853.69     16.30 o
   2  12   6      429.59      401.62     14.91 o
   3  12   6       70.87       87.40      8.85 o
   4  12   6       26.84       25.30      5.65 o
   5  12   6       85.59      106.00     18.57 o
   6  12   6       62.64       66.41     10.98 o
   7  12   6      136.48      143.97     13.84 o
   8  12   6        2.83        0.82     10.63 o
  -8  13   6      137.05      128.17     15.43 o
  -7  13   6      122.65      119.16     15.03 o
  -6  13   6       47.82       54.84      7.62 o
  -5  13   6      177.77      161.07     12.88 o
  -4  13   6      303.58      338.14     46.89 o
  -3  13   6        5.58        8.38      4.63 o
  -2  13   6       33.20       44.15      6.36 o
  -1  13   6      634.38      653.39     23.72 o
   0  13   6      158.10      138.72      9.06 o
   1  13   6      546.60      528.39     18.89 o
   2  13   6       39.02       41.55      5.72 o
   3  13   6       90.29       91.66      9.11 o
   4  13   6      178.93      157.15     12.67 o
   5  13   6      503.41      525.48     26.55 o
   6  13   6      215.26      253.83     17.28 o
   7  13   6      122.52      145.83     14.54 o
   8  13   6       14.33       33.25     12.55 o
  -8  14   6      128.19      155.32     30.17 o
  -7  14   6       19.71       35.44     13.49 o
  -6  14   6       98.78       98.62     20.02 o
  -5  14   6       99.89       78.80     12.37 o
  -4  14   6      316.83      311.71     22.35 o
  -3  14   6       33.04       27.58      6.82 o
  -2  14   6        8.89        7.41      5.18 o
  -1  14   6        0.27        3.61      5.73 o
   0  14   6      460.30      445.73     20.59 o
   1  14   6      101.97      106.93     30.03 o
   2  14   6        7.64        4.69      5.81 o
   3  14   6       56.51       48.66     13.65 o
   4  14   6       26.05       34.00      7.98 o
   5  14   6       18.50       34.26     16.38 o
   6  14   6        1.86       11.89      7.68 o
   7  14   6       39.51       56.88     12.11 o
  -7  15   6       52.06       40.45     10.33 o
  -6  15   6       26.10       23.18     10.25 o
  -5  15   6        3.01       -6.72     12.21 o
  -4  15   6       19.40       27.52      8.48 o
  -3  15   6       25.54       20.58      7.41 o
  -2  15   6       30.31       20.98      6.29 o
  -1  15   6      312.26      304.38     21.49 o
   0  15   6      153.40      161.67     16.99 o
   1  15   6      128.84      150.75     17.20 o
   2  15   6       91.30      102.55     14.96 o
   3  15   6        0.07        7.22      9.45 o
   4  15   6        5.81       13.06     12.29 o
   5  15   6      232.73      276.42     27.17 o
   6  15   6       54.05       36.26     12.04 o
  -5  16   6       29.94       15.08     12.65 o
  -4  16   6       80.52       61.23     19.67 o
  -3  16   6       17.27       18.22      9.07 o
  -2  16   6       52.54       30.74     13.21 o
  -1  16   6        2.50        3.76     10.34 o
   0  16   6      110.97      118.63     15.83 o
   1  16   6       69.83       61.92     19.86 o
   2  16   6      222.11      196.55     20.10 o
   3  16   6       15.66       14.79     21.08 o
   4  16   6        3.06        3.34      9.11 o
  -3  17   6       11.38       16.04     13.98 o
  -1  17   6       44.04       20.62     11.89 o
   0  17   6        4.60      -13.89     13.89 o
   1  17   6        0.13       15.48     13.42 o
   2  17   6       89.41      125.05     18.79 o
   3  17   6       45.06       53.79     17.65 o
 -13   0   7      326.47      292.71     26.77 o
 -11   0   7        0.22       11.21     19.83 o
  -9   0   7      428.69      432.54     16.99 o
  -7   0   7    12457.41    12437.37     67.51 o
  -5   0   7      574.01      571.75     18.76 o
  -3   0   7     9381.00    10021.28     68.74 o
  -1   0   7    29231.10    31138.50    121.10 o
   1   0   7     3756.06     3841.17     35.29 o
   3   0   7      183.12      206.50      7.49 o
   5   0   7     3672.84     3799.64     31.22 o
   7   0   7     6821.90     6591.59    171.34 o
   9   0   7      153.68      134.72     13.12 o
  11   0   7     1310.32     1465.45     51.12 o
 -13   1   7       27.44        0.38     11.29 o
 -12   1   7      153.06      170.80     14.29 o
 -11   1   7       63.43       60.56      9.00 o
 -10   1   7      606.22      598.57     16.96 o
  -9   1   7       12.98       18.38      8.12 o
  -8   1   7      269.45      230.02      8.13 o
  -7   1   7       77.22      104.78      5.48 o
  -6   1   7     2002.55     2119.41     21.84 o
  -5   1   7      701.17      684.13     14.36 o
  -4   1   7     1796.67     1808.85     20.54 o
  -3   1   7      522.11      489.52     11.35 o
  -2   1   7     4936.63     5087.62     43.70 o
  -1   1   7     1185.28     1301.66     25.55 o
   0   1   7    10958.06    11321.43     47.37 o
   1   1   7      666.36      637.48     11.27 o
   2   1   7     8712.81     8598.32     35.17 o
   3   1   7     5942.93     6194.36     30.31 o
   4   1   7     2098.73     2138.95     17.52 o
   5   1   7     2000.10     2058.69     20.06 o
   6   1   7     4493.54     4513.45     28.93 o
   7   1   7      859.81      883.03     14.25 o
   8   1   7     1175.92     1161.58     17.99 o
   9   1   7        0.15       -4.87      4.87 o
  10   1   7       81.46       70.47      7.31 o
  11   1   7        0.21        5.28      5.68 o
  12   1   7       99.37       90.13     13.17 o
 -13   2   7      326.37      287.53     33.54 o
 -12   2   7       73.82       56.36     12.39 o
 -11   2   7        9.50        7.76      7.40 o
 -10   2   7       65.31       64.81      6.95 o
  -9   2   7      649.24      648.41     18.02 o
  -8   2   7        8.68       11.64      3.56 o
  -7   2   7     3674.55     3633.31     29.52 o
  -6   2   7     1126.75     1132.04     16.43 o
  -5   2   7      630.63      707.30     13.39 o
  -4   2   7     7134.77     7347.81     41.82 o
  -3   2   7     2773.22     2749.83     25.15 o
  -2   2   7      198.08      214.07      9.64 o
  -1   2   7    11484.08    11440.50     65.32 o
   0   2   7      196.38      168.09     10.68 o
   1   2   7     3056.30     3297.35     22.86 o
   2   2   7      101.67      117.64      4.43 o
   3   2   7      398.08      373.01      7.80 o
   4   2   7       72.10       71.38      3.48 o
   5   2   7     6225.83     6171.02     34.71 o
   6   2   7      968.67      976.73     14.37 o
   7   2   7     1044.94     1017.05     16.45 o
   8   2   7        6.50        0.05      3.09 o
   9   2   7       67.79       78.57      6.88 o
  10   2   7      364.24      372.96     17.05 o
  11   2   7      715.19      754.58     25.18 o
 -13   3   7       46.54       56.07     23.25 o
 -12   3   7      416.58      491.73     26.20 o
 -11   3   7      452.69      474.47     24.06 o
 -10   3   7      741.64      767.10     22.47 o
  -9   3   7       15.21       10.05      4.28 o
  -8   3   7      159.98      167.07      9.13 o
  -7   3   7      119.58      106.00      6.10 o
  -6   3   7     3721.09     3661.23     28.37 o
  -5   3   7     1447.97     1516.55     21.60 o
  -4   3   7     5179.88     5235.65     39.07 o
  -3   3   7     5500.85     5587.31     41.58 o
  -2   3   7     3218.85     3063.67     31.49 o
  -1   3   7      916.90      855.59     16.36 o
   0   3   7     5830.73     5919.94     44.55 o
   1   3   7    11806.44    12033.05     53.95 o
   2   3   7    14445.81    14727.89     81.38 o
   3   3   7     5656.05     5424.39     29.81 o
   4   3   7     1466.86     1439.62     15.70 o
   5   3   7      370.16      393.13      9.12 o
   6   3   7     1067.11     1040.57     15.07 o
   7   3   7      813.23      790.61     14.82 o
   8   3   7      298.65      317.60     10.27 o
   9   3   7       93.78      116.55      8.75 o
  10   3   7      784.83      732.43     25.20 o
  11   3   7       75.60       75.92     15.62 o
 -12   4   7      309.83      253.46     22.14 o
 -11   4   7       18.91        6.84      7.68 o
 -10   4   7       18.26       13.35      8.22 o
  -9   4   7      194.91      192.84     12.34 o
  -8   4   7      912.40      847.43     16.87 o
  -7   4   7      602.33      640.74     15.06 o
  -6   4   7     1133.20     1104.32     18.08 o
  -5   4   7      112.35      126.05      6.80 o
  -4   4   7       73.27       69.66      6.15 o
  -3   4   7      605.19      637.48     15.02 o
  -2   4   7     1938.30     1820.33     21.01 o
  -1   4   7     2747.18     2576.54     26.63 o
   0   4   7     1814.24     1803.86     19.99 o
   1   4   7       46.57       65.13      4.53 o
   2   4   7     2124.65     2125.69     21.00 o
   3   4   7     1226.80     1142.24     13.56 o
   4   4   7     1700.54     1595.68     22.78 o
   5   4   7     3509.78     3496.65     26.76 o
   6   4   7      154.07      152.68      6.33 o
   7   4   7       32.64       37.52      4.03 o
   8   4   7      128.19      117.55      6.48 o
   9   4   7      397.58      405.62     15.39 o
  10   4   7      176.18      158.30     12.24 o
  11   4   7      497.98      488.19     27.67 o
 -12   5   7      211.66      189.64     18.36 o
 -11   5   7      252.78      261.97     18.44 o
 -10   5   7      694.51      700.02     27.88 o
  -9   5   7      303.57      283.71     14.60 o
  -8   5   7      253.02      267.38      9.90 o
  -7   5   7        3.27        3.06      3.37 o
  -6   5   7     2903.97     3000.70     29.92 o
  -5   5   7       78.78       68.78      4.38 o
  -4   5   7     5720.03     5656.24     37.72 o
  -3   5   7     8070.89     8258.88     50.88 o
  -2   5   7        8.00        4.47      3.74 o
  -1   5   7     1832.95     1760.69     18.41 o
   0   5   7     2930.61     2778.56     23.14 o
   1   5   7     5233.49     5218.42     34.47 o
   2   5   7      438.79      482.56     10.87 o
   3   5   7     2830.04     2654.28     25.43 o
   4   5   7     2699.80     2535.03     26.28 o
   5   5   7      779.08      763.25     12.61 o
   6   5   7       18.75       25.27      3.52 o
   7   5   7     1493.89     1566.05     21.02 o
   8   5   7      915.55      933.50     17.71 o
   9   5   7      204.34      206.03     11.18 o
  10   5   7      286.03      293.50     17.35 o
  11   5   7       15.17      -11.86     16.67 o
 -12   6   7      124.55      137.87     23.88 o
 -11   6   7       10.42        7.93      8.73 o
 -10   6   7       15.90       14.99      8.56 o
  -9   6   7       96.90      118.95      8.14 o
  -8   6   7     1658.27     1699.00     24.06 o
  -7   6   7      269.35      262.82      9.90 o
  -6   6   7     4393.25     4401.86     35.82 o
  -5   6   7       27.61       22.29      3.09 o
  -4   6   7      688.64      680.32     11.66 o
  -3   6   7       59.20       57.19      5.10 o
  -2   6   7     3937.04     3934.20     29.32 o
  -1   6   7     2034.66     2188.28     20.64 o
   0   6   7     6128.65     5959.77     34.50 o
   1   6   7       82.42       87.22      4.56 o
   2   6   7        0.19        2.68      2.07 o
   3   6   7      520.93      539.35     12.31 o
   4   6   7     1059.54     1036.23     16.93 o
   5   6   7     2805.84     2792.87     23.63 o
   6   6   7     2624.50     2644.58     27.19 o
   7   6   7       28.15       24.01      3.84 o
   8   6   7      456.75      456.40     14.05 o
   9   6   7      373.11      377.06     17.97 o
  10   6   7      178.31      168.92     13.06 o
  11   6   7      154.98      147.73     29.18 o
 -11   7   7       76.35       79.68     11.25 o
 -10   7   7        0.13        7.45      6.13 o
  -9   7   7      276.73      319.00     11.42 o
  -8   7   7      175.73      184.33      8.25 o
  -7   7   7       78.24       78.67      5.72 o
  -6   7   7      983.57      944.13     22.76 o
  -5   7   7     2087.83     2181.24     22.58 o
  -4   7   7      295.16      284.46      7.75 o
  -3   7   7      296.25      307.46      7.59 o
  -2   7   7       28.88       37.50      3.26 o
  -1   7   7      710.12      659.69     11.50 o
   0   7   7     2550.08     2639.46     24.37 o
   1   7   7      348.53      352.38      8.56 o
   2   7   7      119.36      119.53      4.90 o
   3   7   7     1035.17     1105.21     15.41 o
   4   7   7       12.31       15.66      3.44 o
   5   7   7      581.77      511.08      9.22 o
   6   7   7      204.70      183.70      6.37 o
   7   7   7     2169.49     2169.07     28.95 o
   8   7   7       18.65       27.68      6.50 o
   9   7   7      444.60      445.91     19.45 o
  10   7   7       75.18       76.25     12.52 o
 -11   8   7       87.29       65.90     13.05 o
 -10   8   7       96.04       94.23     10.33 o
  -9   8   7       68.39       66.89      8.22 o
  -8   8   7     1128.72     1200.36     19.66 o
  -7   8   7        9.56        6.36      3.43 o
  -6   8   7      898.13      938.76     16.34 o
  -5   8   7      248.23      267.92      7.75 o
  -4   8   7      478.47      482.75     12.93 o
  -3   8   7      456.78      451.49     12.27 o
  -2   8   7     2179.15     2132.41     32.74 o
  -1   8   7     1732.64     1725.59     18.22 o
   0   8   7     2985.36     2933.51     24.81 o
   1   8   7      577.75      566.43     11.01 o
   2   8   7      735.03      737.24     11.65 o
   3   8   7      163.50      169.88      6.20 o
   4   8   7     2089.80     2153.52     27.32 o
   5   8   7      707.14      675.12     12.75 o
   6   8   7     2131.90     2126.86     29.19 o
   7   8   7      185.36      194.24      9.65 o
   8   8   7        8.34       30.65     11.92 o
   9   8   7       37.69       37.94      7.75 o
  10   8   7       55.95       60.46     11.29 o
 -11   9   7      292.01      303.22     33.90 o
 -10   9   7      154.49      142.69     15.82 o
  -9   9   7      119.21      119.16     11.71 o
  -8   9   7       15.59       16.40      3.79 o
  -7   9   7        1.01        4.35      3.52 o
  -6   9   7        4.13        0.32      4.13 o
  -5   9   7     3027.55     3013.78     35.54 o
  -4   9   7      354.26      370.57     11.02 o
  -3   9   7      809.16      869.61     17.35 o
  -2   9   7      615.59      624.19     15.98 o
  -1   9   7        0.04        5.95      6.43 o
   0   9   7      170.76      140.35      5.66 o
   1   9   7     5006.10     5049.35     32.87 o
   2   9   7      581.99      553.62     10.09 o
   3   9   7      474.66      467.66     10.25 o
   4   9   7      236.44      231.74      8.36 o
   5   9   7       96.37      110.88      5.40 o
   6   9   7      151.26      128.11      9.55 o
   7   9   7      417.39      429.32     17.58 o
   8   9   7       88.95      129.35     22.34 o
   9   9   7      538.65      565.20     28.10 o
  10   9   7        1.99       26.57     10.91 o
 -10  10   7      240.44      249.47     21.47 o
  -9  10   7        1.43       -0.86      9.33 o
  -8  10   7      115.97       97.47     10.89 o
  -7  10   7       16.11       17.97      4.47 o
  -6  10   7       23.74       28.59      4.74 o
  -5  10   7      137.55      141.14      9.46 o
  -4  10   7       11.45       14.80      5.30 o
  -3  10   7        0.87        6.58      4.26 o
  -2  10   7      647.47      674.94     21.29 o
  -1  10   7        4.79        1.91      3.65 o
   0  10   7     4989.55     5157.09     55.65 o
   1  10   7       81.89       90.01      7.47 o
   2  10   7      739.90      672.14     12.96 o
   3  10   7       53.52       67.43     10.27 o
   4  10   7     1430.14     1268.88     39.31 o
   5  10   7        5.91        4.53      4.27 o
   6  10   7      188.94      194.03     14.17 o
   7  10   7       18.94        8.21      7.57 o
   8  10   7       70.48       73.45     10.83 o
   9  10   7        2.18       -4.64      8.12 o
 -10  11   7       43.44       43.18     17.41 o
  -9  11   7      105.02      115.10     14.07 o
  -8  11   7       20.49       24.57     10.02 o
  -7  11   7       14.33       21.57      6.14 o
  -6  11   7        0.78        0.97      4.04 o
  -5  11   7     2103.16     2235.58     34.19 o
  -4  11   7      245.90      228.43     10.45 o
  -3  11   7     1070.44     1071.19     24.36 o
  -2  11   7       93.70       80.78      6.48 o
  -1  11   7        3.89        5.24      4.46 o
   0  11   7       71.73       77.64      7.19 o
   1  11   7     1946.63     1870.91     35.02 o
   2  11   7      885.31      906.07     15.84 o
   3  11   7      319.59      278.55     10.38 o
   4  11   7       26.99       31.80      6.74 o
   5  11   7      107.76      107.61     10.81 o
   6  11   7        0.85       13.50      9.12 o
   7  11   7      337.59      337.79     19.94 o
   8  11   7        3.40        8.71     12.56 o
   9  11   7      253.71      244.46     25.52 o
  -9  12   7        5.11       -1.97     19.38 o
  -8  12   7       39.13       36.65      7.64 o
  -7  12   7        4.48       -6.61      6.61 o
  -6  12   7      196.31      188.10     12.47 o
  -5  12   7      356.86      390.95     15.76 o
  -4  12   7      133.79      124.00     10.30 o
  -3  12   7       31.00       33.04      5.87 o
  -2  12   7      176.81      192.90     10.61 o
  -1  12   7      654.36      657.05     23.80 o
   0  12   7       17.72       14.85      5.22 o
   1  12   7      517.24      529.31     15.77 o
   2  12   7        7.62        9.00      4.17 o
   3  12   7       10.06        6.47      2.94 o
   4  12   7      543.88      540.56     18.96 o
   5  12   7      136.73      137.12     12.45 o
   6  12   7      415.33      411.08     21.48 o
   7  12   7       24.24       30.36      9.31 o
   8  12   7      173.66      112.58     17.68 o
  -8  13   7       48.89       74.02     10.76 o
  -7  13   7        5.97       -8.43      9.73 o
  -6  13   7       15.00       21.23     10.73 o
  -5  13   7      618.39      608.25     20.62 o
  -4  13   7      149.46      181.86     12.03 o
  -3  13   7       78.50       93.12      8.79 o
  -2  13   7       11.95       13.50      5.16 o
  -1  13   7        9.77       16.97      6.35 o
   0  13   7        0.51       -2.02      4.75 o
   1  13   7      147.83      168.12     13.16 o
   2  13   7       77.35       72.01      8.88 o
   3  13   7       16.67       17.67      6.39 o
   4  13   7        1.06       -5.24      8.45 o
   5  13   7       82.56       79.11     10.71 o
   6  13   7       30.33       22.70      8.13 o
   7  13   7      184.48      179.05     31.31 o
  -8  14   7       36.23       16.86     16.67 o
  -7  14   7       96.91      124.17     15.43 o
  -6  14   7       11.91        9.44      9.90 o
  -5  14   7       95.41       86.99     11.22 o
  -4  14   7      161.79      171.60     11.89 o
  -3  14   7       83.97       93.78     10.65 o
  -2  14   7       23.52       34.61      9.31 o
  -1  14   7      198.33      214.39     19.96 o
   0  14   7      166.74      152.76     17.51 o
   1  14   7      287.47      337.28     25.52 o
   2  14   7        6.34       14.49      9.17 o
   3  14   7        1.14       -2.05     11.53 o
   4  14   7       26.44       21.77      7.79 o
   5  14   7      365.65      432.84     23.85 o
   6  14   7       67.05       71.89     10.25 o
  -6  15   7       16.80        6.68     12.73 o
  -5  15   7        2.67       11.39     11.48 o
  -4  15   7      235.59      233.03     17.89 o
  -3  15   7        0.73        1.21      7.94 o
  -2  15   7        4.67       -2.27      8.91 o
  -1  15   7        2.41       -5.24      8.53 o
   0  15   7       28.45       41.20     11.81 o
   1  15   7      254.44      262.44     22.94 o
   2  15   7       76.72       71.66     13.33 o
   3  15   7        0.34        2.20      8.58 o
   4  15   7        0.57       10.55     10.45 o
   5  15   7       74.49      116.62     16.81 o
  -5  16   7       21.15       50.66     32.13 o
  -4  16   7       82.56      110.81     25.35 o
  -3  16   7        4.40        3.73      7.92 o
  -2  16   7       44.23       55.88     17.40 o
  -1  16   7       99.68       90.10     19.95 o
   0  16   7        5.44        6.10     15.21 o
   1  16   7      116.68       99.16     19.76 o
   2  16   7       54.67       63.79     15.23 o
   3  16   7       80.68      119.51     19.13 o
   4  16   7       23.04       23.10     11.46 o
  -2  17   7       56.93       23.63     13.91 o
  -1  17   7       18.60       52.66     19.23 o
   0  17   7       34.94       41.34     15.16 o
   1  17   7       68.37       46.39     20.63 o
   2  17   7      423.21      525.77     50.96 o
 -12   0   8      126.63      166.61     19.63 o
 -10   0   8      163.07      205.58     19.41 o
  -8   0   8     1734.49     1566.94     34.49 o
  -6   0   8     2282.58     2285.66     32.19 o
  -4   0   8      186.06      178.94     17.10 o
  -2   0   8    14416.95    14987.48     91.49 o
   0   0   8     3164.18     3204.62     41.32 o
   2   0   8     3299.22     3311.71     31.65 o
   4   0   8     7095.18     6918.25     44.16 o
   6   0   8     5237.92     5261.88     41.09 o
   8   0   8      656.61      635.55     26.69 o
  10   0   8      189.74      170.90     15.62 o
 -13   1   8      402.31      372.74     20.99 o
 -12   1   8       37.83       41.91      8.66 o
 -11   1   8        0.20        0.35      6.37 o
 -10   1   8        1.79       -1.14     10.30 o
  -9   1   8      615.33      605.43     15.52 o
  -8   1   8        2.00        9.23      3.99 o
  -7   1   8     8241.03     8331.56     51.95 o
  -6   1   8      788.16      722.41     13.53 o
  -5   1   8       20.61       47.26      6.84 o
  -4   1   8      204.16      184.79      7.79 o
  -3   1   8     5056.53     5022.82     35.75 o
  -2   1   8      878.21      971.01     18.41 o
  -1   1   8     3560.70     3347.76     31.26 o
   0   1   8      461.03      478.60     10.72 o
   1   1   8     1489.66     1513.93     20.66 o
   2   1   8      148.58      181.79      5.52 o
   3   1   8      619.67      590.49      9.78 o
   4   1   8      326.86      385.23      8.30 o
   5   1   8     9666.67     9693.55     44.26 o
   6   1   8      275.09      268.95      8.23 o
   7   1   8     2651.48     2636.65     26.52 o
   8   1   8       72.45       79.37      5.42 o
   9   1   8       33.48       16.02      7.32 o
  10   1   8      278.15      302.72     14.38 o
  11   1   8     1342.27     1422.95     32.35 o
 -12   2   8      427.74      446.52     22.48 o
 -11   2   8      165.01      176.30     13.57 o
 -10   2   8      114.95      108.11     12.50 o
  -9   2   8      324.37      312.16     18.20 o
  -8   2   8      375.61      339.28     12.32 o
  -7   2   8       18.18       38.26      4.78 o
  -6   2   8      569.84      580.75     12.23 o
  -5   2   8     3131.29     3014.72     31.69 o
  -4   2   8     3933.91     3938.90     35.16 o
  -3   2   8     7902.61     8233.24     57.42 o
  -2   2   8    17051.51    17109.55     86.76 o
  -1   2   8      635.96      584.39     16.07 o
   0   2   8    11611.41    12053.03     52.96 o
   1   2   8     1481.36     1418.66     23.69 o
   2   2   8    10628.63    10642.13     42.01 o
   3   2   8     1491.96     1398.67     15.95 o
   4   2   8      910.29      863.99     12.63 o
   5   2   8     1874.36     1844.85     19.99 o
   6   2   8     1935.82     1891.68     22.66 o
   7   2   8     1329.82     1305.18     19.37 o
   8   2   8      241.97      248.06      8.84 o
   9   2   8       92.74       85.29      7.64 o
  10   2   8      428.98      451.52     19.00 o
  11   2   8       54.59       67.92     11.13 o
 -12   3   8      311.53      280.02     20.71 o
 -11   3   8       12.38        4.02      8.22 o
 -10   3   8      105.95       97.82     11.34 o
  -9   3   8      123.81      101.39     11.44 o
  -8   3   8      603.75      584.81     18.53 o
  -7   3   8     3707.73     3616.72     36.98 o
  -6   3   8      686.25      688.69     14.12 o
  -5   3   8      247.07      240.77      9.58 o
  -4   3   8      152.55      158.23      8.81 o
  -3   3   8      407.20      426.44     13.15 o
  -2   3   8       82.57       82.85      6.89 o
  -1   3   8    13590.19    13516.21     91.68 o
   0   3   8      620.43      651.31     13.93 o
   1   3   8      414.11      419.79      9.08 o
   2   3   8      116.84      129.23      5.13 o
   3   3   8      224.01      198.21      6.05 o
   4   3   8       98.05      121.79      4.77 o
   5   3   8     3495.05     3445.45     27.61 o
   6   3   8      682.45      668.39     13.76 o
   7   3   8      431.07      389.64     10.98 o
   8   3   8       72.61       72.31      5.13 o
   9   3   8       12.75        6.00      4.38 o
  10   3   8      285.33      290.31     15.21 o
  11   3   8      593.36      616.63     31.33 o
 -12   4   8      248.62      279.97     25.04 o
 -11   4   8      148.83      147.04     14.78 o
 -10   4   8      287.97      284.28     21.14 o
  -9   4   8       30.32       16.87      4.59 o
  -8   4   8      788.09      807.77     15.91 o
  -7   4   8       68.85       86.39      5.85 o
  -6   4   8     4507.61     4403.13     35.44 o
  -5   4   8      168.34      174.52      8.29 o
  -4   4   8     2788.44     2775.49     33.72 o
  -3   4   8     4163.62     4086.73     36.94 o
  -2   4   8     5906.81     5771.61     51.27 o
  -1   4   8     2163.43     2288.70     26.51 o
   0   4   8     6539.79     6548.90     40.17 o
   1   4   8     8919.06     8804.95     45.09 o
   2   4   8     6025.62     6146.32     37.70 o
   3   4   8     3642.86     3599.55     26.25 o
   4   4   8     3932.66     3850.98     26.20 o
   5   4   8      240.54      237.53      7.54 o
   6   4   8      472.25      476.17     11.87 o
   7   4   8       89.36       91.02      5.71 o
   8   4   8      552.50      554.48     13.45 o
   9   4   8       89.12      107.90      8.16 o
  10   4   8      543.78      671.40     27.31 o
  11   4   8      282.71      319.96     22.32 o
 -12   5   8      232.07      234.13     21.84 o
 -11   5   8        0.11        3.08      9.30 o
 -10   5   8       41.34       42.05      8.86 o
  -9   5   8       16.44       10.99      5.24 o
  -8   5   8      727.79      766.73     16.87 o
  -7   5   8      755.26      794.86     17.62 o
  -6   5   8      930.01      941.26     18.54 o
  -5   5   8        2.42        2.47      3.31 o
  -4   5   8       14.31       16.60      3.31 o
  -3   5   8       42.18       51.17      5.36 o
  -2   5   8     3047.81     2913.79     31.34 o
  -1   5   8     1099.63     1063.34     15.32 o
   0   5   8     6557.62     6562.97     40.84 o
   1   5   8       85.61       73.36      4.63 o
   2   5   8      199.82      158.64      6.47 o
   3   5   8       79.98       76.85      4.91 o
   4   5   8     1470.62     1522.18     16.93 o
   5   5   8     2410.12     2337.68     28.53 o
   6   5   8     1283.49     1350.35     19.72 o
   7   5   8       33.37       33.69      4.06 o
   8   5   8      752.62      755.78     15.92 o
   9   5   8       46.52       44.04      6.89 o
  10   5   8      159.77      173.89     14.84 o
  11   5   8      162.04      172.06     31.97 o
 -12   6   8       91.39       97.83     24.29 o
 -11   6   8       68.09       55.67      9.75 o
 -10   6   8       93.06      114.55     12.56 o
  -9   6   8      415.40      408.89     14.96 o
  -8   6   8      145.28      144.98      8.47 o
  -7   6   8      106.21       93.86      7.15 o
  -6   6   8     2492.74     2560.57     34.18 o
  -5   6   8     1201.48     1145.95     17.45 o
  -4   6   8      818.80      828.78     15.55 o
  -3   6   8      623.09      622.26     13.99 o
  -2   6   8      393.42      457.06     12.98 o
  -1   6   8       10.60       11.81      2.66 o
   0   6   8      712.48      705.43     12.15 o
   1   6   8     1261.76     1278.72     18.51 o
   2   6   8      119.95      156.69      6.87 o
   3   6   8     2064.65     2189.39     23.69 o
   4   6   8     2998.97     2956.80     24.26 o
   5   6   8       71.28       79.11      4.79 o
   6   6   8       21.95        9.24      3.12 o
   7   6   8     1475.35     1496.31     21.21 o
   8   6   8      526.49      514.55     14.07 o
   9   6   8      283.19      255.94     14.17 o
  10   6   8      155.69      172.43     18.32 o
 -11   7   8       70.34       75.64     14.53 o
 -10   7   8       11.11        2.78      6.07 o
  -9   7   8       10.12       22.05      5.29 o
  -8   7   8     1355.86     1319.79     22.16 o
  -7   7   8      429.55      416.36     13.71 o
  -6   7   8     2068.26     2077.33     27.07 o
  -5   7   8      891.56      850.25     15.52 o
  -4   7   8      390.21      419.00      9.56 o
  -3   7   8      478.17      503.98     12.22 o
  -2   7   8     4798.12     4997.04     35.06 o
  -1   7   8     2419.07     2339.94     52.43 o
   0   7   8     3271.00     3293.89     29.68 o
   1   7   8       80.65       82.51      4.76 o
   2   7   8      757.09      789.19     13.65 o
   3   7   8       37.84       37.38      3.39 o
   4   7   8     1324.11     1304.73     19.96 o
   5   7   8     1999.77     1879.20     43.70 o
   6   7   8     2491.59     2496.68     41.80 o
   7   7   8      214.09      219.02      8.16 o
   8   7   8       33.54       26.79      5.79 o
   9   7   8       45.41       60.59      9.78 o
  10   7   8      163.74      188.06     24.45 o
 -11   8   8      282.71      292.42     33.50 o
 -10   8   8       97.29       97.88     15.71 o
  -9   8   8      199.11      226.30     12.67 o
  -8   8   8       50.42       73.40      6.05 o
  -7   8   8       63.54       64.08      5.96 o
  -6   8   8      213.69      217.56      9.40 o
  -5   8   8     2460.69     2322.64     34.11 o
  -4   8   8      154.59      129.13      7.87 o
  -3   8   8     1622.38     1632.85     24.02 o
  -2   8   8        0.52       -0.98      2.44 o
  -1   8   8       30.61       35.72      3.83 o
   0   8   8      522.29      502.94     11.21 o
   1   8   8      425.79      412.15     10.04 o
   2   8   8      955.51      995.42     15.29 o
   3   8   8      492.92      476.73     10.89 o
   4   8   8      273.15      275.83      8.50 o
   5   8   8      208.61      200.18      5.45 o
   6   8   8      407.35      427.62     14.11 o
   7   8   8      874.89      897.19     20.92 o
   8   8   8       45.03       40.19      8.82 o
   9   8   8      523.17      574.22     26.26 o
  10   8   8       27.24      -15.10     18.87 o
 -11   9   8      207.25      255.21     33.68 o
 -10   9   8       31.14       51.55     13.81 o
  -9   9   8       81.56       65.51      9.74 o
  -8   9   8      650.97      608.07     14.90 o
  -7   9   8        0.60        6.25      3.26 o
  -6   9   8      512.90      448.96     21.35 o
  -5   9   8        8.99       24.58      5.93 o
  -4   9   8      290.51      316.43     13.05 o
  -3   9   8       33.13       35.23      5.04 o
  -2   9   8     2241.90     2268.48     30.56 o
  -1   9   8     1879.77     1748.66     21.72 o
   0   9   8     6940.91     7206.43     43.37 o
   1   9   8      150.40      154.23      6.73 o
   2   9   8       88.72       93.90      5.36 o
   3   9   8        1.76        2.30      3.80 o
   4   9   8      840.49      841.77     14.75 o
   5   9   8       90.94       89.09      5.84 o
   6   9   8      426.12      398.49     13.07 o
   7   9   8      104.37      108.10     11.33 o
   8   9   8        0.31       -6.01      6.49 o
   9   9   8       76.40       49.38     12.03 o
 -10  10   8      127.70      120.95     25.95 o
  -9  10   8      241.90      246.48     23.90 o
  -8  10   8       64.53       50.91      7.65 o
  -7  10   8        2.16        4.99      5.05 o
  -6  10   8       98.22       91.98      8.84 o
  -5  10   8     1857.27     1865.14     35.24 o
  -4  10   8      308.61      343.77     14.20 o
  -3  10   8      198.18      200.42      9.79 o
  -2  10   8       49.19       41.71      5.78 o
  -1  10   8       62.13       75.58      7.91 o
   0  10   8      682.88      701.78     15.04 o
   1  10   8     2350.47     2328.69     24.93 o
   2  10   8     1073.33     1089.27     16.58 o
   3  10   8     1172.14     1161.81     17.10 o
   4  10   8       18.00       12.39      4.08 o
   5  10   8       91.70       86.83      7.49 o
   6  10   8      166.71      183.27     14.08 o
   7  10   8      159.31      185.83     14.85 o
   8  10   8       29.31       52.12     11.51 o
   9  10   8      440.37      442.64     31.82 o
 -10  11   8        3.57      -15.21     15.21 o
  -9  11   8        6.79       16.63     12.07 o
  -8  11   8       36.03       40.10      8.52 o
  -7  11   8       10.19       12.66      6.85 o
  -6  11   8       99.78      132.96      9.96 o
  -5  11   8      977.49      993.46     26.29 o
  -4  11   8      118.42      104.44      8.54 o
  -3  11   8        8.83        9.63      5.23 o
  -2  11   8      247.37      258.25     12.45 o
  -1  11   8      321.13      340.50     15.99 o
   0  11   8     1032.45      999.53     23.27 o
   1  11   8      185.80      180.51      9.51 o
   2  11   8      140.76      129.30      7.52 o
   3  11   8      194.27      194.51      8.84 o
   4  11   8      549.14      557.68     19.52 o
   5  11   8       41.29       22.73      6.49 o
   6  11   8      146.83      172.58     25.16 o
   7  11   8       25.58       35.50      8.19 o
   8  11   8       57.30       84.03     14.36 o
  -9  12   8       47.68       44.64     16.75 o
  -8  12   8        0.82       -7.64      8.41 o
  -7  12   8        0.24        9.96     15.86 o
  -6  12   8       10.88       18.72     11.69 o
  -5  12   8     1176.34     1211.39     41.37 o
  -4  12   8      259.38      258.58     16.93 o
  -3  12   8      114.92      142.51     11.21 o
  -2  12   8        4.33       -2.58      5.40 o
  -1  12   8       22.64       16.35      6.05 o
   0  12   8      139.82      131.44      8.94 o
   1  12   8      191.19      190.13      9.74 o
   2  12   8      129.39      143.02      7.54 o
   3  12   8      550.13      580.63     22.59 o
   4  12   8        6.41        8.41      7.13 o
   5  12   8      446.12      485.28     22.41 o
   6  12   8       57.67       52.09      9.05 o
   7  12   8      237.01      299.25     20.23 o
   8  12   8       76.42       82.29     17.47 o
  -8  13   8       64.97       66.27     11.62 o
  -7  13   8       80.21       90.65     12.88 o
  -6  13   8       23.71       28.51     10.43 o
  -5  13   8      280.08      301.01     18.70 o
  -4  13   8       91.96       81.12      9.84 o
  -3  13   8      136.79      144.49     11.23 o
  -2  13   8       98.92      116.12     10.06 o
  -1  13   8      476.50      474.88     19.51 o
   0  13   8       16.40       11.55      5.84 o
   1  13   8      200.64      214.38     17.49 o
   2  13   8        1.35       -2.10      7.28 o
   3  13   8      138.87      141.63     12.84 o
   4  13   8       57.90       54.32      8.63 o
   5  13   8      181.04      198.97     19.85 o
   6  13   8      218.14      246.78     17.75 o
   7  13   8       87.89       93.26     17.15 o
  -7  14   8        5.83        0.88      9.89 o
  -6  14   8        1.47       18.66     19.20 o
  -5  14   8       43.14       42.91     16.13 o
  -4  14   8      211.71      219.34     15.57 o
  -3  14   8       11.85       14.06     12.28 o
  -2  14   8      114.16      111.18     12.20 o
  -1  14   8        0.84        7.18      7.40 o
   0  14   8      109.52      136.32     14.42 o
   1  14   8      304.32      324.76     21.75 o
   2  14   8      153.91      153.34     15.59 o
   3  14   8        7.26       17.58      9.88 o
   4  14   8       57.57       52.03      8.75 o
   5  14   8        5.94        2.45      6.70 o
   6  14   8       24.31       13.67     12.51 o
  -6  15   8        2.48       37.71     18.21 o
  -5  15   8       94.36      126.85     30.82 o
  -4  15   8       37.90       55.30     16.00 o
  -3  15   8       51.64       60.51     17.06 o
  -2  15   8      166.94      173.15     15.22 o
  -1  15   8      115.48      122.18     13.15 o
   0  15   8       89.80       84.21     12.71 o
   1  15   8      356.43      413.14     31.08 o
   2  15   8       22.15       16.97      8.18 o
   3  15   8       67.31       60.73     12.32 o
   4  15   8       23.35       26.04     11.76 o
   5  15   8       69.46       76.96     24.36 o
  -4  16   8      120.95       90.48     25.31 o
  -3  16   8        0.52       -9.51      9.51 o
  -2  16   8       12.57       11.88      9.11 o
  -1  16   8       12.01       17.95     10.33 o
   0  16   8        8.90       22.74      9.02 o
   1  16   8      148.31      171.57     30.79 o
   2  16   8      252.71      297.10     32.14 o
   3  16   8       11.45       11.77     13.08 o
  -1  17   8       70.61       67.58     19.40 o
   0  17   8        6.82       16.67     14.28 o
 -11   0   9       63.31       48.75     13.67 o
  -9   0   9      599.36      590.11     31.60 o
  -7   0   9    11902.01    11857.61    107.66 o
  -5   0   9       73.99       74.48      8.25 o
  -3   0   9     4029.11     3966.84     51.00 o
  -1   0   9     8792.13     8649.37     72.91 o
   1   0   9     2619.41     2612.89     39.59 o
   3   0   9     4337.81     4328.05     38.16 o
   5   0   9    19158.42    19455.97     79.80 o
   7   0   9      915.84      833.26     27.49 o
   9   0   9       24.68       12.85      6.89 o
  11   0   9      674.53      752.69     40.49 o
 -12   1   9      261.09      240.55     17.24 o
 -11   1   9        6.15        3.99      6.66 o
 -10   1   9      181.87      199.32     14.17 o
  -9   1   9        0.39       -0.31      5.40 o
  -8   1   9     1220.11     1233.46     27.45 o
  -7   1   9       89.89       80.63      8.32 o
  -6   1   9     1624.07     1640.30     23.35 o
  -5   1   9      693.31      766.10     19.28 o
  -4   1   9     1248.60     1196.38     20.78 o
  -3   1   9       59.71       47.60      4.96 o
  -2   1   9     9168.22     8960.56     91.63 o
  -1   1   9       78.18       79.64      6.44 o
   0   1   9     3441.07     3252.45     29.03 o
   1   1   9     1984.48     1974.12     21.11 o
   2   1   9     1875.99     1921.44     18.74 o
   3   1   9      207.19      165.13      5.84 o
   4   1   9     1853.46     1836.40     18.33 o
   5   1   9      891.96      890.99     14.45 o
   6   1   9     1813.50     1787.30     22.11 o
   7   1   9      209.68      197.11      8.05 o
   8   1   9      472.07      469.25     14.22 o
   9   1   9      209.15      204.72     12.76 o
  10   1   9      553.36      568.43     21.85 o
  11   1   9        0.02       -6.44     11.16 o
 -12   2   9      211.16      259.73     17.41 o
 -11   2   9       33.17       24.82      7.72 o
 -10   2   9       82.08       74.10     11.71 o
  -9   2   9       44.34       44.27      8.90 o
  -8   2   9        0.75        8.03      6.04 o
  -7   2   9     3890.21     4026.94     48.11 o
  -6   2   9      556.35      532.53     13.98 o
  -5   2   9       84.09       91.30      7.11 o
  -4   2   9      101.64      113.45      7.47 o
  -3   2   9      713.90      787.87     17.99 o
  -2   2   9     1819.52     1933.36     32.07 o
  -1   2   9    18929.78    19123.06     77.60 o
   0   2   9      575.70      540.35     13.00 o
   1   2   9       12.44       33.73      4.40 o
   2   2   9     2135.82     2061.09     20.64 o
   3   2   9       14.45       12.46      2.69 o
   4   2   9       29.35       42.40      3.21 o
   5   2   9     4147.41     4082.13     31.96 o
   6   2   9      482.32      483.06     12.70 o
   7   2   9     1381.38     1414.85     20.90 o
   8   2   9        1.59        7.07      7.96 o
   9   2   9       90.85       99.84      8.14 o
  10   2   9      235.97      235.43     14.76 o
  11   2   9      759.21      780.59     34.88 o
 -12   3   9      373.96      393.39     21.73 o
 -11   3   9       43.53       54.07     12.38 o
 -10   3   9      153.70      169.17     15.75 o
  -9   3   9      237.67      211.04     11.69 o
  -8   3   9      402.19      381.58     16.26 o
  -7   3   9       83.23       91.59      6.24 o
  -6   3   9      115.81      136.18      6.90 o
  -5   3   9     1062.74     1008.17     17.34 o
  -4   3   9     2634.66     2612.65     30.91 o
  -3   3   9     4285.68     4256.21     38.47 o
  -2   3   9    12223.41    12670.27     72.29 o
  -1   3   9      936.27      975.16     22.32 o
   0   3   9      838.27      724.62     23.84 o
   1   3   9     3706.72     3676.36     29.42 o
   2   3   9     6937.15     7089.36     38.79 o
   3   3   9     3799.85     3817.37     28.38 o
   4   3   9     1835.19     1776.94     19.52 o
   5   3   9       58.82       53.39      3.34 o
   6   3   9      312.56      329.14     11.64 o
   7   3   9       23.65       26.63      3.90 o
   8   3   9      349.22      337.81     10.97 o
   9   3   9       98.25       85.74      7.76 o
  10   3   9     1149.49     1203.15     36.71 o
  11   3   9      247.36      238.40     20.22 o
 -12   4   9      238.30      219.63     18.90 o
 -11   4   9       59.52       54.83     10.50 o
 -10   4   9        1.61       -7.20      7.20 o
  -9   4   9      110.83      111.49      8.87 o
  -8   4   9      729.23      661.28     17.04 o
  -7   4   9     1729.88     1745.98     24.77 o
  -6   4   9      361.01      391.71     13.06 o
  -5   4   9      314.33      349.44     11.34 o
  -4   4   9       28.02       52.55      4.92 o
  -3   4   9      259.55      271.05      8.62 o
  -2   4   9     1381.67     1465.13     22.97 o
  -1   4   9     5742.02     5751.81     50.21 o
   0   4   9     2097.86     2145.17     26.38 o
   1   4   9      112.36      122.85      7.37 o
   2   4   9       13.39       21.20      3.23 o
   3   4   9        8.15        5.24      2.61 o
   4   4   9      136.54      144.21      5.97 o
   5   4   9     1424.64     1469.05     21.68 o
   6   4   9      237.81      267.25      9.49 o
   7   4   9        4.35        4.50      3.32 o
   8   4   9      322.33      319.74     10.94 o
   9   4   9        2.61        1.29      4.23 o
  10   4   9      183.13      202.45     15.78 o
  11   4   9      188.19      165.19     20.65 o
 -12   5   9      173.93      165.57     19.26 o
 -11   5   9       57.19       44.80      9.35 o
 -10   5   9      171.41      178.23     15.56 o
  -9   5   9      326.86      325.42     14.58 o
  -8   5   9       68.38       78.00      7.11 o
  -7   5   9      170.58      166.02      8.69 o
  -6   5   9     2607.53     2620.91     31.88 o
  -5   5   9      781.29      761.57     15.66 o
  -4   5   9     1461.84     1587.17     22.02 o
  -3   5   9     4517.62     4529.00     38.25 o
  -2   5   9      566.98      514.80     14.03 o
  -1   5   9       13.11       12.04      3.36 o
   0   5   9       46.65       40.92      4.38 o
   1   5   9     3967.58     3799.67     37.21 o
   2   5   9     2099.45     2048.43     23.35 o
   3   5   9     1656.95     1664.55     19.65 o
   4   5   9     4695.02     4654.03     32.56 o
   5   5   9      130.43      128.00      7.38 o
   6   5   9      200.34      199.54      8.05 o
   7   5   9       67.99       59.03      5.11 o
   8   5   9     1046.95     1080.33     21.23 o
   9   5   9       73.94       92.40      9.23 o
  10   5   9      221.36      213.15     16.53 o
 -12   6   9      124.27      112.51     25.56 o
 -11   6   9        4.69        0.05      7.36 o
 -10   6   9       10.37       11.50      8.09 o
  -9   6   9       75.75       63.91      6.16 o
  -8   6   9     1676.07     1779.87     30.35 o
  -7   6   9     1500.46     1434.61     26.21 o
  -6   6   9     1148.67     1115.52     22.42 o
  -5   6   9       57.24       59.63      5.48 o
  -4   6   9        3.61        3.34      3.31 o
  -3   6   9        1.48        4.59      3.35 o
  -2   6   9     3600.32     3544.65     34.00 o
  -1   6   9     3118.90     3089.61     29.98 o
   0   6   9     2708.35     2802.48     27.06 o
   1   6   9      375.85      378.35     10.83 o
   2   6   9     1244.46     1258.96     19.75 o
   3   6   9      110.33      117.78      6.32 o
   4   6   9     1290.64     1287.56     16.87 o
   5   6   9     1173.73     1045.04     34.81 o
   6   6   9     2749.85     2707.43     28.93 o
   7   6   9      130.28      140.45      7.13 o
   8   6   9      193.91      203.36     12.55 o
   9   6   9        0.08       -1.48      5.52 o
  10   6   9      100.71      135.03     19.46 o
 -11   7   9       96.67       98.83     19.67 o
 -10   7   9       23.76       23.41      7.08 o
  -9   7   9      614.50      616.82     18.97 o
  -8   7   9        0.74        3.16      5.89 o
  -7   7   9       76.00       65.34      6.69 o
  -6   7   9      773.83      788.60     18.73 o
  -5   7   9      384.38      380.52     12.56 o
  -4   7   9       59.53       55.24      4.96 o
  -3   7   9      831.28      864.28     16.47 o
  -2   7   9        1.39       12.25      3.29 o
  -1   7   9       66.41       67.91      4.93 o
   0   7   9      104.45       94.06      5.65 o
   1   7   9       98.95       94.83      5.54 o
   2   7   9        2.69        1.76      2.52 o
   3   7   9     2610.37     2656.29     29.32 o
   4   7   9     1120.06     1068.66     18.77 o
   5   7   9      318.53      279.79      9.06 o
   6   7   9      796.52      755.65     16.07 o
   7   7   9     1163.07     1156.17     19.92 o
   8   7   9       68.84       63.72      7.62 o
   9   7   9      340.53      369.85     20.71 o
  10   7   9      103.18      105.83     26.07 o
 -11   8   9      143.89      160.18     27.80 o
 -10   8   9        5.35       -1.91     10.17 o
  -9   8   9        1.34       -4.88      4.88 o
  -8   8   9      480.71      458.87     15.47 o
  -7   8   9      300.28      315.10     12.19 o
  -6   8   9     1918.80     2002.24     28.44 o
  -5   8   9      484.48      456.60     12.71 o
  -4   8   9      140.61      144.19      6.79 o
  -3   8   9       49.10       43.36      3.86 o
  -2   8   9     1432.59     1441.03     24.58 o
  -1   8   9     5271.51     5270.90     37.26 o
   0   8   9     5168.15     5133.77     41.28 o
   1   8   9     1430.94     1412.31     19.47 o
   2   8   9        7.74        6.13      2.84 o
   3   8   9      252.65      229.59      8.58 o
   4   8   9      534.72      525.96     12.90 o
   5   8   9       82.83       70.49      3.55 o
   6   8   9     1542.45     1455.78     38.21 o
   7   8   9      176.08      162.86     11.00 o
   8   8   9      273.39      247.03     17.23 o
   9   8   9      179.12      188.74     15.92 o
 -10   9   9       86.37       76.30     15.11 o
  -9   9   9      184.03      190.46     14.08 o
  -8   9   9       30.89       48.66      8.22 o
  -7   9   9        9.34        9.18      4.29 o
  -6   9   9        1.24       -2.08      2.82 o
  -5   9   9      391.17      366.67     16.11 o
  -4   9   9      280.87      281.15     13.13 o
  -3   9   9     1439.02     1423.00     25.65 o
  -2   9   9        9.99        8.43      4.01 o
  -1   9   9      234.29      263.88      9.70 o
   0   9   9      433.11      474.34     13.34 o
   1   9   9      847.61      858.11     15.29 o
   2   9   9      364.20      367.04     10.56 o
   3   9   9     2830.13     2985.09     32.07 o
   4   9   9        8.54        6.31      2.98 o
   5   9   9      157.34      142.32     12.62 o
   6   9   9       80.38       59.20      9.74 o
   7   9   9      218.51      221.13     17.80 o
   8   9   9       44.64       55.34      9.91 o
   9   9   9      505.97      516.19     35.03 o
 -10  10   9       11.41       11.80     13.67 o
  -9  10   9        4.54       26.19      9.80 o
  -8  10   9      111.57       86.47     10.85 o
  -7  10   9       20.79       17.00      7.02 o
  -6  10   9      464.19      465.59     19.02 o
  -5  10   9      443.33      543.23     20.21 o
  -4  10   9      235.84      253.90     14.04 o
  -3  10   9        2.30        2.17      4.58 o
  -2  10   9      720.55      701.72     18.23 o
  -1  10   9      608.38      542.77     13.77 o
   0  10   9     1826.83     1886.75     25.74 o
   1  10   9      442.42      440.96     11.76 o
   2  10   9      401.51      381.33     10.76 o
   3  10   9       72.11       71.96      5.79 o
   4  10   9      566.90      586.84     12.46 o
   5  10   9       68.95       85.67     10.20 o
   6  10   9        6.89        9.43      6.65 o
   7  10   9       56.72       49.88      8.82 o
   8  10   9        8.59        4.05      7.80 o
  -9  11   9      103.04      113.00     18.28 o
  -8  11   9        7.85        6.99      5.58 o
  -7  11   9       49.88       29.58      7.35 o
  -6  11   9      102.39      109.89     10.18 o
  -5  11   9     1194.30     1170.75     30.18 o
  -4  11   9      287.70      283.19     15.15 o
  -3  11   9      364.19      389.07     15.45 o
  -2  11   9      305.96      304.10     13.77 o
  -1  11   9       14.88       11.16      4.89 o
   0  11   9       17.48       14.30      5.21 o
   1  11   9      135.60      128.98      7.31 o
   2  11   9      263.47      267.31     10.50 o
   3  11   9     1513.82     1576.81     36.19 o
   4  11   9        0.20       -3.56      5.10 o
   5  11   9      208.83      250.72     16.24 o
   6  11   9      310.55      324.57     19.37 o
   7  11   9      102.20      115.33     13.01 o
   8  11   9       24.39       12.48     11.71 o
  -9  12   9        0.31        5.55     14.22 o
  -8  12   9       53.11       66.90     12.42 o
  -7  12   9        0.59       -3.42      6.60 o
  -6  12   9      162.04      203.93     16.75 o
  -5  12   9      495.06      496.88     24.23 o
  -4  12   9        0.11       -5.87      5.87 o
  -3  12   9       26.97       38.72      7.07 o
  -2  12   9      296.90      277.27     13.62 o
  -1  12   9      717.33      758.56     21.33 o
   0  12   9      220.87      201.37     14.02 o
   1  12   9      265.61      290.63     12.42 o
   2  12   9       17.05       11.45     10.41 o
   3  12   9      351.67      363.62     24.47 o
   4  12   9       38.47       26.35      7.16 o
   5  12   9       54.03       69.45     15.61 o
   6  12   9      126.52      129.89     13.51 o
   7  12   9      144.11      189.85     19.39 o
  -8  13   9       25.09       24.70     10.73 o
  -7  13   9      122.60      142.34     19.15 o
  -6  13   9        0.15       -5.54      9.47 o
  -5  13   9      137.54      134.24     13.67 o
  -4  13   9      131.66      121.41     13.55 o
  -3  13   9       79.06       81.76     10.66 o
  -2  13   9       28.86       14.05      5.37 o
  -1  13   9       95.28       88.77     10.06 o
   0  13   9      175.93      144.01     21.13 o
   1  13   9      100.53      112.69     13.17 o
   2  13   9       11.79       15.04     14.08 o
   3  13   9      287.61      276.30     20.71 o
   4  13   9       83.27      100.07     11.34 o
   5  13   9       40.13       24.62      7.35 o
   6  13   9        1.94       -5.77      7.84 o
  -7  14   9       98.71      104.03     18.23 o
  -6  14   9       31.04       38.89     15.28 o
  -5  14   9      281.65      350.14     25.45 o
  -4  14   9       33.34       44.19      8.63 o
  -3  14   9      126.31      156.72     15.57 o
  -2  14   9       95.35       93.55     11.71 o
  -1  14   9      191.16      216.88     17.73 o
   0  14   9       17.73       14.90      8.05 o
   1  14   9      789.12      836.44     34.55 o
   2  14   9       22.96       25.93      8.79 o
   3  14   9       15.23       23.11     12.57 o
   4  14   9      142.35      147.22     17.00 o
   5  14   9       97.64      114.69     21.00 o
  -5  15   9        1.20       -7.42     16.12 o
  -4  15   9       82.31       84.47     16.48 o
  -3  15   9       63.36       73.23     23.89 o
  -2  15   9        1.36       -1.21      6.39 o
  -1  15   9        3.55        3.83      7.69 o
   0  15   9       74.73       71.47     14.62 o
   1  15   9      121.90      135.87     16.28 o
   2  15   9       99.70      101.07     14.38 o
   3  15   9        3.01       13.29     11.20 o
   4  15   9       28.32        3.87     14.83 o
  -4  16   9       21.43        9.87     14.07 o
  -3  16   9        9.39        0.28      9.22 o
  -2  16   9       25.37        9.55     18.06 o
  -1  16   9       45.96       57.87     19.56 o
   0  16   9       34.88       38.23     20.90 o
   1  16   9      182.70      185.26     21.62 o
   2  16   9        0.89       16.82     12.72 o
 -12   0  10       90.16      121.15     18.60 o
 -10   0  10      392.40      371.73     28.15 o
  -8   0  10     4224.78     3904.68     63.88 o
  -6   0  10       28.89       33.38      5.65 o
  -4   0  10     2066.37     2002.92     39.37 o
  -2   0  10     7844.29     7888.23     74.62 o
   0   0  10      328.47      389.55     16.81 o
   2   0  10     2242.65     2199.51     28.18 o
   4   0  10     4059.72     3969.89     36.04 o
   6   0  10       80.69       87.65      8.43 o
   8   0  10      487.93      515.82     30.28 o
  10   0  10      324.62      316.63     55.27 o
 -12   1  10       51.92       49.96      9.69 o
 -11   1  10       41.54       31.15      8.44 o
 -10   1  10       10.39       -0.41      6.67 o
  -9   1  10       83.35       92.15      7.74 o
  -8   1  10       96.50       89.80      8.03 o
  -7   1  10     5721.08     5687.16     59.13 o
  -6   1  10      234.97      231.63      8.56 o
  -5   1  10      225.50      226.15      8.37 o
  -4   1  10       16.72       16.01      3.62 o
  -3   1  10      666.02      695.72     15.16 o
  -2   1  10       69.36       67.74      6.41 o
  -1   1  10    11251.50    11733.87     70.02 o
   0   1  10      546.27      571.95     14.11 o
   1   1  10     7146.37     7087.51     38.20 o
   2   1  10      823.14      792.13     11.98 o
   3   1  10      249.05      246.07      9.21 o
   4   1  10      190.97      175.44      6.26 o
   5   1  10     9783.65     9791.96     49.66 o
   6   1  10      283.75      274.38      9.27 o
   7   1  10     1177.65     1133.05     19.78 o
   8   1  10       63.00       59.14      6.50 o
   9   1  10       22.40       27.73      7.83 o
  10   1  10       45.06       45.63      8.11 o
 -12   2  10      166.82      174.29     15.20 o
 -11   2  10        0.96       -8.19      8.19 o
 -10   2  10      507.75      436.49     20.87 o
  -9   2  10      109.19      108.11      8.20 o
  -8   2  10      512.56      544.16     18.12 o
  -7   2  10       19.09       31.18      5.98 o
  -6   2  10      255.38      250.34      9.82 o
  -5   2  10      459.27      430.72     11.12 o
  -4   2  10     1477.18     1468.77     22.21 o
  -3   2  10     1170.76     1190.85     18.48 o
  -2   2  10     6522.42     6376.65     52.68 o
  -1   2  10        4.82       18.23      4.31 o
   0   2  10     4694.45     4647.90     39.95 o
   1   2  10      372.98      358.25      9.30 o
   2   2  10     2643.04     2618.86     23.47 o
   3   2  10     1341.61     1343.66     16.15 o
   4   2  10     1813.47     1770.64     19.30 o
   5   2  10      221.26      189.08      7.01 o
   6   2  10        8.74        7.11      3.46 o
   7   2  10        1.18       -3.43      3.43 o
   8   2  10      307.45      294.88     12.40 o
   9   2  10      189.89      203.45     12.30 o
  10   2  10     1091.51     1136.15     34.03 o
 -12   3  10      127.02      146.28     16.33 o
 -11   3  10       79.12      119.89     17.34 o
 -10   3  10       29.13       22.67      8.18 o
  -9   3  10        5.59       13.08      5.88 o
  -8   3  10       35.85       45.75      7.27 o
  -7   3  10      855.65      894.61     19.93 o
  -6   3  10      141.49      142.85      8.08 o
  -5   3  10     1521.52     1527.88     20.78 o
  -4   3  10     2028.26     2095.58     23.87 o
  -3   3  10        3.25        1.12      3.41 o
  -2   3  10       59.81       92.08      5.98 o
  -1   3  10     5265.85     5170.78     82.72 o
   0   3  10      223.29      215.76      9.14 o
   1   3  10     1308.98     1468.56     18.74 o
   2   3  10     1559.48     1624.66     19.69 o
   3   3  10       68.48       63.28      3.95 o
   4   3  10      489.02      488.16     10.75 o
   5   3  10       18.47       17.96      3.08 o
   6   3  10      203.28      202.78      8.79 o
   7   3  10      135.71      125.58      7.21 o
   8   3  10       52.68       36.56      6.73 o
   9   3  10       77.56       57.81      6.68 o
  10   3  10       84.87      112.34     13.17 o
 -12   4  10      146.12      139.94     18.03 o
 -11   4  10       14.02       12.69      7.94 o
 -10   4  10      336.65      361.36     21.78 o
  -9   4  10      379.88      318.80     14.61 o
  -8   4  10      105.35       91.31      7.63 o
  -7   4  10      158.48      141.84      8.37 o
  -6   4  10      440.95      437.54     13.18 o
  -5   4  10     1470.42     1430.80     20.60 o
  -4   4  10     2817.01     2774.71     26.54 o
  -3   4  10     4623.94     4744.18     35.75 o
  -2   4  10      824.07      787.50     16.51 o
  -1   4  10      235.51      202.62      8.48 o
   0   4  10      807.69      749.87     15.60 o
   1   4  10     2800.96     2675.59     25.61 o
   2   4  10     2728.58     2667.06     38.12 o
   3   4  10      913.81      879.68     14.88 o
   4   4  10     4064.93     4185.36     33.37 o
   5   4  10      127.59      105.84      7.80 o
   6   4  10       19.41       17.83      3.68 o
   7   4  10        3.46        3.59      3.52 o
   8   4  10      389.50      409.31     15.24 o
   9   4  10      393.65      442.98     18.83 o
  10   4  10      608.55      614.07     27.60 o
 -12   5  10      174.73      157.94     19.77 o
 -11   5  10       39.79       28.60      9.41 o
 -10   5  10       21.97       25.48      8.72 o
  -9   5  10       61.58       47.60      7.23 o
  -8   5  10      516.14      477.22     16.31 o
  -7   5  10     1370.52     1336.29     26.36 o
  -6   5  10     1379.80     1417.16     25.69 o
  -5   5  10       41.34       58.41      5.61 o
  -4   5  10      871.36      806.26     15.46 o
  -3   5  10       67.07       70.31      5.27 o
  -2   5  10      643.07      650.93     13.46 o
  -1   5  10      580.60      553.75     12.62 o
   0   5  10     3405.23     3400.10     31.36 o
   1   5  10       26.76       18.03      3.27 o
   2   5  10      130.81      126.38      6.66 o
   3   5  10        0.50        3.39      3.10 o
   4   5  10      970.14     1038.83     17.05 o
   5   5  10      799.37      716.58     25.35 o
   6   5  10     1520.08     1515.17     22.78 o
   7   5  10        0.34       -0.76      3.77 o
   8   5  10      320.71      364.14     14.46 o
   9   5  10       41.48       31.93      5.94 o
  10   5  10       68.73       87.86     23.64 o
 -11   6  10       24.58       36.29     17.48 o
 -10   6  10      274.03      321.01     20.21 o
  -9   6  10      628.52      650.32     20.11 o
  -8   6  10       32.51       26.80      6.63 o
  -7   6  10      440.21      407.12     16.49 o
  -6   6  10      873.66      908.43     19.76 o
  -5   6  10     1113.21     1111.78     24.71 o
  -4   6  10       28.19       36.40      4.67 o
  -3   6  10     1936.60     1862.90     24.82 o
  -2   6  10       57.27       70.56      7.62 o
  -1   6  10     1070.02     1102.61     16.93 o
   0   6  10       15.96       31.20      5.03 o
   1   6  10        8.43        8.21      3.48 o
   2   6  10      140.65      135.68      7.30 o
   3   6  10      932.21     1028.76     16.60 o
   4   6  10     4382.48     4131.38     34.41 o
   5   6  10      328.71      302.43      8.91 o
   6   6  10      482.46      470.31     12.96 o
   7   6  10      161.92      144.78      7.57 o
   8   6  10      408.03      413.45     17.95 o
   9   6  10      169.72      164.58     12.46 o
  10   6  10       62.23      101.24     28.21 o
 -11   7  10       47.93       40.93     18.10 o
 -10   7  10       25.32       14.48     23.66 o
  -9   7  10       86.77       70.32      9.61 o
  -8   7  10      651.59      650.02     21.13 o
  -7   7  10      790.34      763.31     21.76 o
  -6   7  10     1144.90     1140.75     23.33 o
  -5   7  10      111.69      121.37      9.25 o
  -4   7  10       27.54       12.88      4.11 o
  -3   7  10      179.92      176.06      8.39 o
  -2   7  10     2961.27     2983.44     29.13 o
  -1   7  10     2492.57     2486.99     25.33 o
   0   7  10     4327.68     4319.46     37.71 o
   1   7  10      109.56      116.11      6.72 o
   2   7  10      698.82      649.77     15.45 o
   3   7  10      623.73      629.06     15.54 o
   4   7  10     1187.38     1202.51     25.60 o
   5   7  10       52.86       45.52      4.23 o
   6   7  10     2650.45     2759.13     37.16 o
   7   7  10        0.39       -5.82      5.82 o
   8   7  10      299.40      286.54     15.02 o
   9   7  10       13.60       21.86      6.66 o
 -11   8  10      104.32      119.78     24.39 o
 -10   8  10       23.13        6.15     26.15 o
  -9   8  10      600.24      655.59     25.00 o
  -8   8  10       23.67       23.70      6.38 o
  -7   8  10       86.35       77.71      8.00 o
  -6   8  10      131.52      132.81      8.25 o
  -5   8  10       22.69       21.10      4.09 o
  -4   8  10      104.55       90.27      7.45 o
  -3   8  10      429.80      418.40     10.96 o
  -2   8  10      180.84      213.45      8.19 o
  -1   8  10      655.56      677.90     14.25 o
   0   8  10      384.13      414.80     13.04 o
   1   8  10        5.27        0.01      4.05 o
   2   8  10       19.34       15.98      3.94 o
   3   8  10     1932.41     1868.47     35.74 o
   4   8  10      222.58      194.78      9.13 o
   5   8  10      335.31      325.01      9.70 o
   6   8  10      119.57      111.17      9.16 o
   7   8  10      201.33      222.21     13.00 o
   8   8  10        3.02        7.45      8.73 o
   9   8  10      350.75      359.97     24.52 o
 -10   9  10       27.27      164.10     31.32 o
  -9   9  10        1.62        3.65      6.53 o
  -8   9  10       60.23       69.12     10.12 o
  -7   9  10      103.68      119.66     12.53 o
  -6   9  10      687.47      705.43     27.06 o
  -5   9  10      105.50       86.15      8.85 o
  -4   9  10      500.41      420.89     34.64 o
  -3   9  10       13.98       14.35      2.89 o
  -2   9  10     1173.86     1113.79     17.30 o
  -1   9  10     2422.60     2413.60     26.81 o
   0   9  10     1361.85     1419.15     23.45 o
   1   9  10      255.23      247.85     10.19 o
   2   9  10       22.63       14.61      3.54 o
   3   9  10      750.19      722.24     16.91 o
   4   9  10      298.08      282.51     10.74 o
   5   9  10       13.23       11.25      2.86 o
   6   9  10      122.73      105.30     11.68 o
   7   9  10        0.59       -6.85      6.85 o
   8   9  10      480.76      494.20     24.64 o
   9   9  10       88.45       90.13     21.55 o
 -10  10  10       21.76       -2.83     15.14 o
  -9  10  10      121.81      133.87     14.96 o
  -8  10  10       11.61       11.53      8.51 o
  -7  10  10       83.31      107.76     14.69 o
  -6  10  10        8.50       17.24      6.66 o
  -5  10  10      278.05      284.44     15.48 o
  -4  10  10      145.94      128.34     10.90 o
  -3  10  10     1141.12     1175.66     26.98 o
  -2  10  10      294.90      242.62     15.78 o
  -1  10  10       29.86       14.16      3.25 o
   0  10  10        8.66       19.88      4.90 o
   1  10  10        5.09        5.40      5.48 o
   2  10  10      604.12      587.60     14.08 o
   3  10  10     1792.97     1819.67     26.36 o
   4  10  10        1.81       -5.21      9.76 o
   5  10  10       28.63       15.17      8.13 o
   6  10  10      125.37      123.02     12.88 o
   7  10  10      196.79      191.65     15.90 o
   8  10  10       14.25       20.26     10.49 o
  -9  11  10        3.48       16.23     14.95 o
  -8  11  10       70.93       67.58     10.73 o
  -7  11  10       21.99       42.75      9.88 o
  -6  11  10      520.31      541.17     33.73 o
  -5  11  10      123.89      148.93     12.14 o
  -4  11  10      243.50      261.49     15.18 o
  -3  11  10       99.93       98.66      8.62 o
  -2  11  10      472.65      523.11     20.88 o
  -1  11  10      252.36      255.14     13.16 o
   0  11  10      402.13      371.40     13.36 o
   1  11  10      105.45      109.59     10.39 o
   2  11  10        5.64        9.55      3.38 o
   3  11  10        1.48        7.21      4.55 o
   4  11  10      146.98      147.92     15.89 o
   5  11  10       60.58       56.75      9.00 o
   6  11  10        4.73       -8.23      8.23 o
   7  11  10      125.89      115.47     14.80 o
  -8  12  10       30.78       35.17     11.69 o
  -7  12  10      165.45      187.16     15.88 o
  -6  12  10       97.61       90.44     12.00 o
  -5  12  10      295.62      322.99     26.06 o
  -4  12  10      168.62      148.08     14.20 o
  -3  12  10      376.83      377.52     22.19 o
  -2  12  10      257.43      250.99     15.03 o
  -1  12  10        8.35        4.05      5.55 o
   0  12  10        2.91        9.88      6.17 o
   1  12  10       68.67       63.82     15.14 o
   2  12  10      184.57      227.47     19.25 o
   3  12  10      924.66     1018.04     41.42 o
   4  12  10       19.00       35.99     11.04 o
   5  12  10       59.26       52.75     10.17 o
   6  12  10       38.22       31.03      7.81 o
   7  12  10      154.80      164.11     21.93 o
  -7  13  10       99.50       87.57     16.19 o
  -6  13  10      105.78      120.56     26.10 o
  -5  13  10      144.51      156.44     15.10 o
  -4  13  10        0.52        2.18      9.81 o
  -3  13  10       95.08       97.36     12.42 o
  -2  13  10      403.90      367.10     22.15 o
  -1  13  10       72.07       78.36     11.79 o
   0  13  10      184.04      196.30     17.39 o
   1  13  10      302.12      342.11     22.39 o
   2  13  10        0.02       -2.69      8.08 o
   3  13  10       20.97       45.37     11.27 o
   4  13  10      250.27      274.14     22.05 o
   5  13  10       72.15       80.19     13.27 o
   6  13  10       65.10       59.44     13.57 o
  -6  14  10        4.38       10.97     16.92 o
  -5  14  10       38.39       33.05     22.98 o
  -4  14  10        3.90        5.13     10.12 o
  -3  14  10       82.21      111.98     13.05 o
  -2  14  10       46.93       60.92     11.34 o
  -1  14  10        0.05       17.97      7.94 o
   0  14  10      411.14      421.19     25.75 o
   1  14  10       57.47       62.25     11.33 o
   2  14  10       42.92       31.93     10.11 o
   3  14  10       49.52       52.75     12.42 o
   4  14  10      164.09      202.77     22.51 o
   5  14  10        0.66        4.41     13.73 o
  -5  15  10       88.49      106.99     29.67 o
  -4  15  10        1.48        5.56      9.21 o
  -3  15  10       17.64       34.78     22.32 o
  -2  15  10       45.23       53.11     10.48 o
  -1  15  10       63.20       26.43      9.62 o
   0  15  10       86.16      105.63     13.58 o
   1  15  10      186.40      193.07     18.29 o
   2  15  10        4.79        8.79     27.43 o
   3  15  10        1.55       20.08     27.29 o
  -2  16  10       17.79       15.70     12.21 o
  -1  16  10       66.01       55.61     19.55 o
   0  16  10       17.19       28.15     12.15 o
   1  16  10       25.18       10.17     18.42 o
 -11   0  11       86.44      124.24     18.89 o
  -9   0  11      231.26      298.41     16.29 o
  -7   0  11      188.41      181.72     14.19 o
  -5   0  11     2156.77     2095.58     37.72 o
  -3   0  11      780.28      762.00     24.97 o
  -1   0  11     1454.63     1349.92     32.27 o
   1   0  11     9945.78     9929.81     68.76 o
   3   0  11      142.31      134.38      7.86 o
   5   0  11     9543.81     9632.21     89.50 o
   7   0  11     2019.43     2122.01     47.71 o
   9   0  11       94.14      110.37     16.87 o
 -12   1  11        5.68       -7.75      8.50 o
 -11   1  11        0.17       -0.27      7.48 o
 -10   1  11      459.32      466.03     22.10 o
  -9   1  11      284.08      245.43     10.51 o
  -8   1  11     1159.35     1103.43     24.01 o
  -7   1  11      510.83      486.06     15.77 o
  -6   1  11       17.88       20.61      4.90 o
  -5   1  11      573.51      564.14     13.99 o
  -4   1  11     3427.46     3411.76     31.23 o
  -3   1  11       92.61      102.98      6.09 o
  -2   1  11     1669.04     1701.54     28.50 o
  -1   1  11      209.48      185.60      9.31 o
   0   1  11       84.86       83.11      6.44 o
   1   1  11       16.75       24.95      4.25 o
   2   1  11     1280.06     1315.06     16.11 o
   3   1  11     1616.31     1583.75     18.40 o
   4   1  11     1925.35     1984.68     23.21 o
   5   1  11       61.75       74.44      5.60 o
   6   1  11     1108.64     1098.81     19.11 o
   7   1  11       42.39       45.37      4.76 o
   8   1  11      432.87      423.21     19.93 o
   9   1  11       53.68       48.23      8.57 o
  10   1  11      375.24      373.58     20.27 o
 -12   2  11       61.43       77.42     11.79 o
 -11   2  11      173.87      135.44     13.06 o
 -10   2  11      119.22       91.79     10.23 o
  -9   2  11      334.26      310.35     13.13 o
  -8   2  11      143.98      137.66      9.12 o
  -7   2  11     1042.42     1026.86     22.85 o
  -6   2  11      152.31      164.70      8.54 o
  -5   2  11     2592.22     2657.57     30.16 o
  -4   2  11      933.09      937.63     21.03 o
  -3   2  11      135.92      118.59      6.28 o
  -2   2  11      359.73      328.59     11.05 o
  -1   2  11     3403.89     3373.66     33.54 o
   0   2  11       34.64       30.74      4.36 o
   1   2  11     6632.05     6673.79     37.87 o
   2   2  11     2507.18     2410.54     22.85 o
   3   2  11      588.69      583.33     11.43 o
   4   2  11       13.74       11.82      3.08 o
   5   2  11     3179.46     3125.37     29.62 o
   6   2  11       66.55       60.86      5.58 o
   7   2  11      582.14      603.16     15.64 o
   8   2  11      159.27      162.07     11.65 o
   9   2  11       55.52       55.00      8.04 o
  10   2  11       22.65       10.61      8.53 o
 -12   3  11       33.85       43.34     10.78 o
 -11   3  11        4.77       23.97      8.42 o
 -10   3  11      459.18      431.44     21.11 o
  -9   3  11      159.02      165.47     12.49 o
  -8   3  11      377.93      404.46     14.64 o
  -7   3  11        6.38        5.99      5.84 o
  -6   3  11      232.94      249.32     11.11 o
  -5   3  11     1393.90     1337.96     22.97 o
  -4   3  11     2053.39     2023.14     24.69 o
  -3   3  11     1445.67     1438.26     20.32 o
  -2   3  11     2429.99     2455.70     26.17 o
  -1   3  11      222.54      211.80      8.44 o
   0   3  11     1443.42     1491.73     20.00 o
   1   3  11     1436.94     1369.72     17.38 o
   2   3  11     1226.21     1247.48     16.61 o
   3   3  11      423.22      448.79     10.59 o
   4   3  11      270.16      266.93      8.99 o
   5   3  11      411.59      382.55     11.01 o
   6   3  11      458.76      462.93     13.71 o
   7   3  11       11.15       10.32      3.80 o
   8   3  11      421.08      468.34     17.99 o
   9   3  11      670.78      689.78     22.52 o
  10   3  11      677.65      751.48     34.72 o
 -11   4  11      141.99      138.42     15.55 o
 -10   4  11        7.94       -1.16      8.07 o
  -9   4  11       24.28        9.69      7.86 o
  -8   4  11       60.05       59.57      6.46 o
  -7   4  11      867.44      905.77     23.75 o
  -6   4  11       77.43       90.93      7.86 o
  -5   4  11     2120.12     2083.87     28.93 o
  -4   4  11     1714.24     1842.75     22.58 o
  -3   4  11       21.95       25.73      3.76 o
  -2   4  11      988.82     1022.50     17.36 o
  -1   4  11     1390.44     1420.17     20.15 o
   0   4  11     2500.25     2519.34     23.87 o
   1   4  11      688.84      686.78     12.51 o
   2   4  11      930.29      888.05     14.81 o
   3   4  11      478.73      467.92     11.25 o
   4   4  11      203.56      208.00      8.44 o
   5   4  11      459.71      427.36     11.39 o
   6   4  11      512.95      470.16     13.98 o
   7   4  11      291.94      281.17     11.14 o
   8   4  11      251.12      266.42     14.16 o
   9   4  11        0.37        0.50      9.47 o
  10   4  11       52.31       71.79     15.55 o
 -11   5  11       27.59        1.99      7.87 o
 -10   5  11      289.63      261.93     18.45 o
  -9   5  11      514.63      521.72     24.47 o
  -8   5  11        4.25       -6.03      6.03 o
  -7   5  11     1166.78     1229.73     26.94 o
  -6   5  11     1506.12     1491.38     33.68 o
  -5   5  11      339.80      354.04     13.43 o
  -4   5  11     1085.66     1029.46     20.32 o
  -3   5  11     1833.76     1816.11     22.46 o
  -2   5  11      434.44      469.92     11.53 o
  -1   5  11      389.70      411.65     10.33 o
   0   5  11      617.46      665.56     13.99 o
   1   5  11       19.15       16.59      3.20 o
   2   5  11     2293.37     2187.30     24.35 o
   3   5  11      269.06      304.70      9.36 o
   4   5  11     2168.32     2188.64     27.31 o
   5   5  11      275.46      256.01      9.15 o
   6   5  11      237.03      242.03     10.32 o
   7   5  11       22.60       18.20      4.89 o
   8   5  11      590.94      573.75     23.87 o
   9   5  11      371.78      362.93     19.36 o
 -11   6  11       41.90       34.46     15.06 o
 -10   6  11        1.42        8.44      7.09 o
  -9   6  11        0.48        6.36      5.81 o
  -8   6  11      100.98      113.05      9.94 o
  -7   6  11       89.46       82.86      8.28 o
  -6   6  11      805.15      819.36     25.50 o
  -5   6  11      828.27      864.99     22.90 o
  -4   6  11      264.73      247.16     12.19 o
  -3   6  11      455.96      448.17     13.69 o
  -2   6  11      481.35      514.43     14.46 o
  -1   6  11        1.00        5.56      3.38 o
   0   6  11     3134.30     3202.89     31.98 o
   1   6  11      380.23      341.14     11.43 o
   2   6  11     1979.61     1991.58     27.32 o
   3   6  11        5.39        6.58      3.68 o
   4   6  11      242.81      243.65     10.28 o
   5   6  11      212.32      228.26      8.94 o
   6   6  11     1916.27     1917.37     33.08 o
   7   6  11       31.51       23.37      6.52 o
   8   6  11      214.65      213.42     13.92 o
   9   6  11       54.36       54.97     15.01 o
 -11   7  11       65.59       43.08     17.44 o
 -10   7  11       52.45       66.94     12.17 o
  -9   7  11      871.82      794.68     24.75 o
  -8   7  11        9.72       10.72     10.39 o
  -7   7  11      209.64      182.17     11.67 o
  -6   7  11       94.98       88.64      7.69 o
  -5   7  11      382.79      368.24     17.71 o
  -4   7  11       80.00       77.21      7.85 o
  -3   7  11     1181.67     1252.24     22.95 o
  -2   7  11      111.22      101.77      6.31 o
  -1   7  11     1879.09     1914.17     24.57 o
   0   7  11       17.63       17.80      5.45 o
   1   7  11       38.02       35.05      4.25 o
   2   7  11      211.13      226.61     11.83 o
   3   7  11     2216.65     2217.22     30.75 o
   4   7  11      394.02      372.77     13.73 o
   5   7  11      107.03      115.17      7.29 o
   6   7  11        0.84        2.95      5.25 o
   7   7  11      133.36      136.38     12.24 o
   8   7  11       98.90      121.03     17.55 o
   9   7  11      116.88      137.71     16.16 o
 -10   8  11       16.93       28.81     11.73 o
  -9   8  11       35.92       51.54     10.97 o
  -8   8  11      417.54      354.32     21.44 o
  -7   8  11       11.68       13.75      4.61 o
  -6   8  11      440.09      388.79     15.27 o
  -5   8  11      194.76      214.32     16.30 o
  -4   8  11      232.59      235.82     14.36 o
  -3   8  11      623.83      599.61     14.58 o
  -2   8  11     1475.86     1441.86     21.33 o
  -1   8  11     1064.89     1032.43     19.96 o
   0   8  11     1869.68     1817.95     25.52 o
   1   8  11       96.89      106.24      6.71 o
   2   8  11      753.78      720.37     17.73 o
   3   8  11      940.07      965.12     20.77 o
   4   8  11      453.95      429.92     14.82 o
   5   8  11        6.37       13.36      3.72 o
   6   8  11      389.35      411.61     19.08 o
   7   8  11      135.09      146.57     13.51 o
   8   8  11      249.58      252.06     18.16 o
 -10   9  11       30.86       43.52     11.84 o
  -9   9  11      381.53      392.61     22.25 o
  -8   9  11        3.64        2.91      6.84 o
  -7   9  11       21.08       11.94      8.24 o
  -6   9  11        0.70       -7.08      7.66 o
  -5   9  11      113.37      108.06      6.09 o
  -4   9  11      141.12      122.65      9.27 o
  -3   9  11     1418.96     1323.88     38.73 o
  -2   9  11       16.82       19.89      4.55 o
  -1   9  11       31.51       33.84      4.62 o
   0   9  11       13.43       17.71      4.11 o
   1   9  11      132.29      132.36      8.35 o
   2   9  11      161.25      167.82      8.82 o
   3   9  11     1072.69     1110.14     22.08 o
   4   9  11      281.75      342.36     16.29 o
   5   9  11       12.53        5.84      5.12 o
   6   9  11       26.81       37.45      9.78 o
   7   9  11       53.14       60.53     10.27 o
   8   9  11       15.90       42.58     13.44 o
  -9  10  11       66.27       91.83     20.91 o
  -8  10  11       69.69       51.83      9.83 o
  -7  10  11       20.74       32.32      8.28 o
  -6  10  11      574.55      650.05     28.26 o
  -5  10  11       56.85       65.16     11.10 o
  -4  10  11      136.50      138.21     13.03 o
  -3  10  11      315.94      371.55     21.85 o
  -2  10  11     2027.54     1938.00     43.54 o
  -1  10  11       42.62       54.94      5.24 o
   0  10  11      537.96      555.04     14.37 o
   1  10  11       16.70       16.16      4.40 o
   2  10  11       23.58       26.13      4.50 o
   3  10  11      149.69      164.17     16.05 o
   4  10  11        1.40       -0.35      4.75 o
   5  10  11       13.14       32.85      9.85 o
   6  10  11       38.94       39.49     10.22 o
   7  10  11        9.68        5.71      9.23 o
  -9  11  11      111.29      125.55     27.81 o
  -8  11  11       11.04       18.14      8.31 o
  -7  11  11       47.48       69.76     10.91 o
  -6  11  11      282.33      317.95     20.67 o
  -5  11  11       49.03       65.63     11.06 o
  -4  11  11        6.34        3.51      6.31 o
  -3  11  11      756.35      808.84     38.02 o
  -2  11  11      823.26      866.03     27.59 o
  -1  11  11       26.85       22.11      5.09 o
   0  11  11       37.08       37.94      5.12 o
   1  11  11      280.53      300.63     13.64 o
   2  11  11       98.49       99.26      9.48 o
   3  11  11     1390.98     1563.25     47.59 o
   4  11  11       75.50       66.10     12.07 o
   5  11  11       56.24       62.44     12.09 o
   6  11  11       31.50       34.82      9.62 o
   7  11  11      137.29      157.05     20.24 o
  -8  12  11       55.43       63.49     14.68 o
  -7  12  11      290.35      287.42     20.40 o
  -6  12  11       81.29      107.30     13.80 o
  -5  12  11       42.95       49.68     12.02 o
  -4  12  11      148.38      173.60     16.07 o
  -3  12  11        5.08        2.56      7.77 o
  -2  12  11       28.45       16.68     12.87 o
  -1  12  11       77.08       58.62      9.65 o
   0  12  11       51.27       50.50     10.16 o
   1  12  11       55.59       53.45     10.98 o
   2  12  11      168.61      192.03     17.59 o
   3  12  11        9.67        5.13      9.07 o
   4  12  11      124.58      126.15     19.61 o
   5  12  11        3.17        0.04      8.14 o
   6  12  11       35.66       35.57     19.94 o
  -7  13  11       24.30       28.94     11.51 o
  -6  13  11       54.98       79.75     16.86 o
  -5  13  11      120.81      139.73     14.96 o
  -4  13  11        9.40        2.90      8.88 o
  -3  13  11       29.84       28.35      8.36 o
  -2  13  11      209.30      231.48     18.33 o
  -1  13  11       69.06       56.20     13.13 o
   0  13  11      164.85      196.20     18.13 o
   1  13  11        9.19        8.88      8.84 o
   2  13  11       21.30       29.24     10.53 o
   3  13  11      480.92      565.80     30.86 o
   4  13  11      287.28      249.69     21.55 o
   5  13  11       23.67       14.72     10.46 o
  -6  14  11        4.85        2.36     16.44 o
  -5  14  11       11.64       -5.52     16.28 o
  -4  14  11       20.36       24.85      6.71 o
  -3  14  11       12.04        9.69      7.87 o
  -2  14  11       71.23       64.40     12.32 o
  -1  14  11       64.75       69.99     10.82 o
   0  14  11       99.00       88.86     19.84 o
   1  14  11       10.00        5.46      8.66 o
   2  14  11       19.70       23.37     13.47 o
   3  14  11       10.50       -7.30     11.37 o
   4  14  11       96.79       71.47     22.19 o
  -4  15  11        4.35        3.03      9.37 o
  -3  15  11       59.61       54.83     18.25 o
  -2  15  11       82.12      104.29     14.61 o
  -1  15  11       31.22       44.37     13.28 o
   0  15  11       14.39       35.68     12.69 o
   1  15  11        7.88       11.33     12.45 o
   2  15  11       44.18       42.12     13.32 o
 -10   0  12      868.35      886.14     43.10 o
  -8   0  12      684.29      644.36     27.07 o
  -6   0  12      329.92      336.19     19.01 o
  -4   0  12     5184.67     5203.30     69.40 o
  -2   0  12      529.23      477.88     16.21 o
   0   0  12     2207.27     2114.35     33.53 o
   2   0  12      161.84      165.88      9.37 o
   4   0  12        4.14        4.54      4.84 o
   6   0  12      484.40      506.91     29.60 o
   8   0  12      564.64      606.23     34.14 o
  10   0  12      115.84      121.35     17.78 o
 -11   1  12      201.86      174.53     15.06 o
 -10   1  12       44.63       28.73      7.93 o
  -9   1  12      534.34      545.74     16.74 o
  -8   1  12       87.36       88.18      8.05 o
  -7   1  12      252.84      258.42     12.22 o
  -6   1  12      468.82      424.89     15.05 o
  -5   1  12      993.70      956.82     21.94 o
  -4   1  12      144.39      162.09      9.42 o
  -3   1  12       62.20       63.05      4.92 o
  -2   1  12      189.84      183.93      7.94 o
  -1   1  12     2700.76     2720.84     28.19 o
   0   1  12      361.01      321.67     10.04 o
   1   1  12     7487.28     7570.71     46.78 o
   2   1  12     1468.64     1528.10     18.21 o
   3   1  12       11.67       16.00      3.49 o
   4   1  12      186.69      178.85      7.72 o
   5   1  12     2575.21     2443.86     29.70 o
   6   1  12       42.96       21.46      6.71 o
   7   1  12     1477.29     1488.01     32.25 o
   8   1  12       77.01       89.25     10.37 o
   9   1  12        7.28       13.38      6.67 o
  10   1  12       13.67       18.33     30.07 o
 -11   2  12        1.97       -4.49      7.85 o
 -10   2  12      559.65      582.97     22.56 o
  -9   2  12      177.48      153.63     10.72 o
  -8   2  12      589.08      590.25     18.37 o
  -7   2  12        0.62        3.92      4.85 o
  -6   2  12      124.41      124.62      8.52 o
  -5   2  12      953.34      979.66     20.44 o
  -4   2  12     9674.25     9555.04     84.82 o
  -3   2  12       31.64       27.32      4.30 o
  -2   2  12      401.03      424.31     11.54 o
  -1   2  12        0.72       10.82      3.64 o
   0   2  12      252.50      249.98      8.86 o
   1   2  12      171.31      178.83      7.27 o
   2   2  12     2519.42     2460.69     25.21 o
   3   2  12     2054.23     2061.58     24.13 o
   4   2  12       46.82       51.57      5.02 o
   5   2  12        9.07        5.14      4.15 o
   6   2  12     1009.82      916.78     21.13 o
   7   2  12       66.79       66.46     10.92 o
   8   2  12      462.79      483.28     19.12 o
   9   2  12      231.03      217.94     15.57 o
 -11   3  12      275.12      278.95     22.27 o
 -10   3  12       56.01       56.73      8.97 o
  -9   3  12        4.57        2.87      5.82 o
  -8   3  12       27.72       20.03      6.24 o
  -7   3  12      108.20      124.10      8.80 o
  -6   3  12      349.53      325.45     13.00 o
  -5   3  12      758.58      834.28     20.47 o
  -4   3  12     2367.76     2313.94     33.38 o
  -3   3  12       23.82       18.27      3.71 o
  -2   3  12        0.23       -0.68      3.17 o
  -1   3  12      859.22      838.80     15.16 o
   0   3  12     1083.11     1104.33     17.29 o
   1   3  12     3434.68     3304.32     28.19 o
   2   3  12      201.08      178.04      7.74 o
   3   3  12        4.33       10.52      3.55 o
   4   3  12        4.83        5.17      3.23 o
   5   3  12      474.40      455.61     18.98 o
   6   3  12      120.69      132.07      8.77 o
   7   3  12      973.44      992.11     26.31 o
   8   3  12        6.32        9.37      9.69 o
   9   3  12       27.85       22.60      7.44 o
 -11   4  12       33.09       20.47      8.11 o
 -10   4  12      211.48      209.96     15.63 o
  -9   4  12      346.28      337.84     20.60 o
  -8   4  12       75.60       67.61      9.21 o
  -7   4  12      257.38      247.63     12.87 o
  -6   4  12        0.69        6.25      5.00 o
  -5   4  12      560.43      525.30     18.44 o
  -4   4  12     3758.51     3727.27     57.14 o
  -3   4  12     3057.22     3037.68     35.41 o
  -2   4  12      393.24      437.49     11.86 o
  -1   4  12        0.62        5.88      3.25 o
   0   4  12      292.44      305.59      9.41 o
   1   4  12      337.70      365.08     11.32 o
   2   4  12     4618.35     4641.43     38.76 o
   3   4  12      392.21      410.25     11.67 o
   4   4  12      352.58      337.11     11.92 o
   5   4  12     1088.70     1049.20     24.90 o
   6   4  12       24.03       29.04      6.26 o
   7   4  12      398.63      399.40     16.98 o
   8   4  12      730.36      767.55     23.75 o
   9   4  12      721.05      772.46     28.76 o
 -11   5  12      225.32      218.32     22.42 o
 -10   5  12       13.04       13.18      7.94 o
  -9   5  12       63.03       90.51     11.67 o
  -8   5  12       27.86       32.34      6.92 o
  -7   5  12      204.47      217.92     14.56 o
  -6   5  12      217.40      219.58     14.01 o
  -5   5  12     1128.89     1078.66     29.02 o
  -4   5  12      736.65      747.22     21.49 o
  -3   5  12       25.49       27.32      5.36 o
  -2   5  12      564.62      539.60     18.62 o
  -1   5  12        9.25       12.25      4.27 o
   0   5  12     1417.99     1338.96     22.92 o
   1   5  12     2750.07     2806.73     30.43 o
   2   5  12      594.92      617.70     14.68 o
   3   5  12      264.94      251.09      9.39 o
   4   5  12       12.08       19.21      3.91 o
   5   5  12      178.62      172.56      8.38 o
   6   5  12      378.17      366.38     14.07 o
   7   5  12      530.91      491.92     19.22 o
   8   5  12      193.24      211.65     16.14 o
   9   5  12       29.35       28.83     15.68 o
 -11   6  12       20.80       31.25     19.93 o
 -10   6  12       76.65       91.94     13.86 o
  -9   6  12      497.31      560.12     21.73 o
  -8   6  12       25.56       25.53      6.27 o
  -7   6  12      172.18      194.19     11.58 o
  -6   6  12        0.93        8.94      6.65 o
  -5   6  12        2.69        7.12      5.86 o
  -4   6  12      754.09      730.77     25.19 o
  -3   6  12      362.46      359.12     15.11 o
  -2   6  12       95.27       98.12      7.95 o
  -1   6  12      761.85      710.16     16.72 o
   0   6  12      442.37      442.59     14.53 o
   1   6  12        9.64       20.62      4.92 o
   2   6  12     2353.09     2227.35     29.19 o
   3   6  12     1347.89     1345.60     22.71 o
   4   6  12       47.44       41.64      5.85 o
   5   6  12      627.35      607.25     16.23 o
   6   6  12      104.41      120.83      9.30 o
   7   6  12       34.80       35.56      9.25 o
   8   6  12      194.70      216.38     15.84 o
   9   6  12       34.99       32.40     11.63 o
 -10   7  12       11.23      -10.62     10.62 o
  -9   7  12      297.40      244.66     18.22 o
  -8   7  12      273.44      302.17     15.65 o
  -7   7  12        0.26        6.05      5.51 o
  -6   7  12      362.73      320.71     17.41 o
  -5   7  12       43.85       54.29      8.22 o
  -4   7  12      130.99      129.74     10.95 o
  -3   7  12      170.02      182.96     12.73 o
  -2   7  12      486.29      498.74     14.17 o
  -1   7  12        3.65        5.75      4.17 o
   0   7  12     1176.28     1157.45     21.35 o
   1   7  12       37.83       21.31      4.25 o
   2   7  12     1048.30     1092.22     22.99 o
   3   7  12       12.75       11.33      4.83 o
   4   7  12      541.11      559.92     17.46 o
   5   7  12       12.37       20.29      5.11 o
   6   7  12     1549.42     1606.85     61.14 o
   7   7  12      352.40      383.03     20.00 o
   8   7  12      140.00      171.12     42.15 o
 -10   8  12       88.46       94.03     16.73 o
  -9   8  12      454.73      403.85     23.15 o
  -8   8  12       18.84       21.25      7.58 o
  -7   8  12      266.56      236.07     13.34 o
  -6   8  12       95.12      110.59      9.55 o
  -5   8  12        5.00        1.95      5.78 o
  -4   8  12      315.66      306.04     16.79 o
  -3   8  12      668.83      714.70     19.58 o
  -2   8  12        0.06       -0.03      4.14 o
  -1   8  12      886.06      915.54     18.94 o
   0   8  12        0.65       -2.72      3.94 o
   1   8  12       12.32       12.50      4.01 o
   2   8  12      210.90      217.55      9.74 o
   3   8  12     1904.47     1960.54     25.53 o
   4   8  12      404.43      444.45     15.71 o
   5   8  12       37.30       54.62      9.79 o
   6   8  12       28.41       32.00      7.67 o
   7   8  12       29.22       17.41      8.68 o
   8   8  12        7.56       -0.49     15.53 o
  -9   9  12       64.82       70.35     13.79 o
  -8   9  12      111.43       82.25     11.10 o
  -7   9  12       19.20       11.63      7.98 o
  -6   9  12      862.95      900.69     33.46 o
  -5   9  12        2.81        0.58      4.08 o
  -4   9  12      407.70      411.45     19.28 o
  -3   9  12     1479.27     1424.09     28.10 o
  -2   9  12      486.19      511.05     28.38 o
  -1   9  12       38.64       30.17      5.02 o
   0   9  12      645.10      666.19     16.29 o
   1   9  12       97.02      108.41      8.57 o
   2   9  12      399.43      401.27     12.92 o
   3   9  12      371.06      427.39     15.05 o
   4   9  12       36.92       23.53      4.91 o
   5   9  12        9.42        7.16      5.60 o
   6   9  12      276.59      322.40     23.75 o
   7   9  12       41.03       42.07     28.84 o
  -9  10  12      174.26      158.15     20.36 o
  -8  10  12       16.49       19.30      7.49 o
  -7  10  12        0.08       -4.45      6.99 o
  -6  10  12        0.08       -5.93      7.19 o
  -5  10  12       11.24       12.44      8.18 o
  -4  10  12       51.01       66.27     11.09 o
  -3  10  12     2179.19     2159.81     43.82 o
  -2  10  12      494.83      540.52     19.68 o
  -1  10  12      254.81      261.88     11.25 o
   0  10  12       44.58       30.04      4.81 o
   1  10  12      770.20      728.62     17.17 o
   2  10  12      141.53      104.61      9.80 o
   3  10  12      874.96      916.10     27.65 o
   4  10  12      160.44      150.00     16.49 o
   5  10  12      145.21      158.54     17.02 o
   6  10  12       14.18       21.28      9.91 o
   7  10  12       12.10        2.91     16.75 o
  -8  11  12       71.37       82.92     13.37 o
  -7  11  12       30.44       31.74      9.90 o
  -6  11  12      418.76      410.84     24.01 o
  -5  11  12       31.76       27.48      8.28 o
  -4  11  12      162.57      177.17     16.31 o
  -3  11  12       64.17       62.95     10.53 o
  -2  11  12      299.26      246.61     15.77 o
  -1  11  12       37.38       33.85      6.08 o
   0  11  12       43.34       34.42      5.86 o
   1  11  12        1.60        1.55      5.46 o
   2  11  12      162.40      142.24     11.63 o
   3  11  12       63.07       63.40     13.66 o
   4  11  12        0.46       -5.94      7.99 o
   5  11  12       28.91       17.96      8.89 o
   6  11  12       46.18       19.70     16.96 o
  -7  12  12       41.80       40.99     10.98 o
  -6  12  12       10.45       16.06      7.77 o
  -5  12  12       86.81      113.10     13.67 o
  -4  12  12       20.08       20.03      8.02 o
  -3  12  12       64.65       53.43     10.32 o
  -2  12  12      607.24      635.13     30.61 o
  -1  12  12        1.23       -3.87      8.13 o
   0  12  12       16.34        6.91      7.37 o
   1  12  12       30.50       30.14      6.89 o
   2  12  12       36.51       34.61     10.30 o
   3  12  12      732.08      752.72     37.25 o
   4  12  12      257.99      286.89     22.98 o
   5  12  12        3.52        2.52     17.09 o
  -6  13  12       15.69       14.00     11.09 o
  -5  13  12       26.51       35.00     10.03 o
  -4  13  12        0.02        6.10      7.01 o
  -3  13  12        1.98        8.83      8.94 o
  -2  13  12       31.45       47.45     14.17 o
  -1  13  12      107.63       93.73     13.94 o
   0  13  12       56.91       77.34     12.64 o
   1  13  12       83.96       85.66     12.83 o
   2  13  12       94.70      101.72     14.40 o
   3  13  12       23.48       32.58     11.75 o
   4  13  12       80.28       66.93     25.56 o
  -5  14  12       15.10        6.85     16.16 o
  -4  14  12        1.54        0.70     27.28 o
  -3  14  12       56.63       73.74     12.12 o
  -2  14  12      318.36      353.64     24.09 o
  -1  14  12        6.90       -8.57      8.57 o
   0  14  12       21.63       24.53      9.68 o
   1  14  12       32.31       41.00     12.36 o
   2  14  12        0.73        0.22     17.65 o
   3  14  12       40.84       32.46     20.88 o
  -2  15  12      127.05      129.55     18.86 o
  -1  15  12      166.97      176.35     21.62 o
   0  15  12       17.27       32.60     12.59 o
 -11   0  13      207.73      191.71     22.19 o
  -9   0  13      186.87      221.88     23.60 o
  -7   0  13      106.12      120.29     17.20 o
  -5   0  13      181.36      174.44     14.50 o
  -3   0  13        0.66       -0.21      6.16 o
  -1   0  13     1231.48     1222.42     29.79 o
   1   0  13     4836.01     4634.78     64.95 o
   3   0  13     2034.57     1999.36     42.25 o
   5   0  13      418.25      453.54     23.85 o
   7   0  13      828.70      894.60     41.75 o
   9   0  13       14.49       15.66      9.04 o
 -11   1  13        0.07       -9.81      9.81 o
 -10   1  13      785.50      772.34     26.41 o
  -9   1  13       19.15       12.63      6.82 o
  -8   1  13      573.81      569.20     21.03 o
  -7   1  13        7.10       -2.86      5.16 o
  -6   1  13     1231.35     1177.87     28.58 o
  -5   1  13      130.32      125.57     12.73 o
  -4   1  13     2913.28     2963.67     39.04 o
  -3   1  13        5.29       11.89      4.38 o
  -2   1  13      474.06      495.97     17.11 o
  -1   1  13       57.85       66.19      6.83 o
   0   1  13     1767.55     1710.69     28.31 o
   1   1  13      154.44      197.99      9.86 o
   2   1  13     2276.63     2188.19     34.35 o
   3   1  13     1794.65     1791.41     30.68 o
   4   1  13     1476.67     1474.75     27.71 o
   5   1  13      214.90      203.76     10.47 o
   6   1  13      507.25      530.67     19.79 o
   7   1  13       87.41       85.01      8.79 o
   8   1  13      393.11      409.32     20.74 o
   9   1  13        5.39       -6.59      6.59 o
 -11   2  13      201.98      198.24     16.26 o
 -10   2  13      121.03      113.22     11.61 o
  -9   2  13       25.34       31.18      7.61 o
  -8   2  13       19.33       19.08      5.66 o
  -7   2  13      398.90      385.04     16.97 o
  -6   2  13       27.34       32.93      7.96 o
  -5   2  13     1989.95     1984.68     36.00 o
  -4   2  13     1670.88     1741.93     33.17 o
  -3   2  13      230.84      218.47     11.95 o
  -2   2  13      185.56      185.02     10.98 o
  -1   2  13      960.21      947.69     21.55 o
   0   2  13      570.20      546.40     14.89 o
   1   2  13     5425.04     5497.65     43.53 o
   2   2  13     1081.25     1058.11     20.40 o
   3   2  13        2.49        3.66      4.16 o
   4   2  13       41.03       33.56      4.80 o
   5   2  13        2.90        3.37      4.28 o
   6   2  13      106.65      102.14      9.30 o
   7   2  13     1574.20     1598.47     34.34 o
   8   2  13        1.74       -3.75      6.66 o
   9   2  13        8.49       -8.59      8.59 o
 -11   3  13        1.56        5.72      7.73 o
 -10   3  13      197.40      189.82     14.03 o
  -9   3  13      105.83       90.48      9.59 o
  -8   3  13       17.16       19.20      7.04 o
  -7   3  13        0.83        6.83      6.08 o
  -6   3  13      474.84      461.44     18.27 o
  -5   3  13        4.07        6.96      7.29 o
  -4   3  13     3406.53     3344.03     46.08 o
  -3   3  13      669.01      676.09     20.87 o
  -2   3  13      770.40      779.92     19.71 o
  -1   3  13        4.95       10.99      4.49 o
   0   3  13        0.66        2.98      3.86 o
   1   3  13       12.35       23.18      4.78 o
   2   3  13     1556.48     1597.34     25.16 o
   3   3  13      648.53      636.38     16.01 o
   4   3  13      769.56      772.30     18.30 o
   5   3  13      209.50      199.77      9.80 o
   6   3  13      395.30      368.12     32.34 o
   7   3  13       12.05        8.88      5.62 o
   8   3  13      529.04      530.25     20.52 o
   9   3  13      424.59      476.15     23.43 o
 -11   4  13      268.00      284.27     27.99 o
 -10   4  13       59.13       59.55     10.74 o
  -9   4  13       95.08       89.67     12.36 o
  -8   4  13       26.79        8.69      6.84 o
  -7   4  13      370.18      406.00     19.81 o
  -6   4  13     1105.78     1060.32     30.49 o
  -5   4  13     1668.78     1655.24     37.15 o
  -4   4  13     1498.93     1453.07     34.47 o
  -3   4  13        4.19       18.37      9.00 o
  -2   4  13        0.30       -0.54      5.10 o
  -1   4  13        0.84        1.91      4.14 o
   0   4  13     1192.61     1199.02     22.22 o
   1   4  13     2949.59     2966.31     32.42 o
   2   4  13      136.29      141.49      7.76 o
   3   4  13      516.44      511.12     14.53 o
   4   4  13       83.73       75.81      6.63 o
   5   4  13      129.06      130.82      8.55 o
   6   4  13      226.81      245.86     13.60 o
   7   4  13      619.63      596.51     21.20 o
   8   4  13      272.60      309.68     19.08 o
   9   4  13       19.42       24.16      9.57 o
 -10   5  13      134.48      133.42     14.59 o
  -9   5  13      253.69      246.81     18.29 o
  -8   5  13        0.14       -2.70      5.81 o
  -7   5  13      144.73      131.61     11.67 o
  -6   5  13       71.89       79.50     10.15 o
  -5   5  13      284.99      246.97     15.17 o
  -4   5  13     1201.82     1154.24     30.92 o
  -3   5  13      872.52      890.45     26.83 o
  -2   5  13      138.54      132.51     11.16 o
  -1   5  13      390.96      377.94     13.92 o
   0   5  13      143.46      153.79      8.59 o
   1   5  13       28.95       26.29      5.45 o
   2   5  13     2555.89     2597.29     32.61 o
   3   5  13       89.84      112.75      7.81 o
   4   5  13      569.53      552.31     17.39 o
   5   5  13      389.90      404.51     14.22 o
   6   5  13       14.51       12.48      5.32 o
   7   5  13       71.71       57.07      7.07 o
   8   5  13      206.20      210.67     16.20 o
 -10   6  13        6.82        6.13     12.29 o
  -9   6  13      178.93      193.09     13.82 o
  -8   6  13      103.23       99.92     10.79 o
  -7   6  13       54.24       40.28     11.10 o
  -6   6  13      412.85      363.83     18.92 o
  -5   6  13       38.52       55.40      8.48 o
  -4   6  13      159.21      134.00     11.64 o
  -3   6  13      383.37      407.18     18.81 o
  -2   6  13      131.83      111.91      8.71 o
  -1   6  13      231.14      221.56     11.05 o
   0   6  13     1498.80     1465.27     27.20 o
   1   6  13      456.12      414.86     13.50 o
   2   6  13      273.54      303.87     11.85 o
   3   6  13      119.75      110.98      8.15 o
   4   6  13      390.17      398.33     15.62 o
   5   6  13        0.76        0.60      6.68 o
   6   6  13      732.74      804.75     23.38 o
   7   6  13      405.46      388.58     20.74 o
   8   6  13      101.31      130.86     19.24 o
 -10   7  13      104.67      107.55     20.83 o
  -9   7  13      564.06      564.00     27.60 o
  -8   7  13       21.12        9.35      7.43 o
  -7   7  13      244.89      275.18     14.01 o
  -6   7  13      112.57      109.31     11.04 o
  -5   7  13      149.81      154.17     12.57 o
  -4   7  13      292.93      307.15     17.09 o
  -3   7  13     1199.65     1170.50     31.95 o
  -2   7  13      159.40      181.76     10.99 o
  -1   7  13     2067.52     2154.45     32.59 o
   0   7  13       62.12       63.17      6.34 o
   1   7  13      177.05      157.50      9.51 o
   2   7  13     1707.20     1569.05     25.87 o
   3   7  13     1165.49     1107.17     23.36 o
   4   7  13      106.98      103.69      8.42 o
   5   7  13      178.17      167.44     12.79 o
   6   7  13       15.30       16.33      8.72 o
   7   7  13        0.13       15.41      8.82 o
   8   7  13       33.38       12.45     11.70 o
  -9   8  13      113.54       90.53     12.56 o
  -8   8  13       44.36       45.63      9.96 o
  -7   8  13       23.14       23.71      7.79 o
  -6   8  13      332.64      341.15     14.77 o
  -5   8  13       82.44       68.40      9.18 o
  -4   8  13       35.04       41.34      8.34 o
  -3   8  13     1630.21     1659.83     30.99 o
  -2   8  13      117.65       86.35      7.84 o
  -1   8  13       32.38       32.00      5.69 o
   0   8  13      390.29      389.55     13.29 o
   1   8  13        1.86        3.68      4.03 o
   2   8  13     1036.55     1004.32     21.04 o
   3   8  13      259.54      267.59     12.08 o
   4   8  13       43.75       25.72      4.93 o
   5   8  13       35.23       38.64     10.55 o
   6   8  13     1067.52     1092.07     49.05 o
   7   8  13      387.23      416.96     34.69 o
  -9   9  13      108.14      102.41     17.23 o
  -8   9  13       44.03       34.34      9.79 o
  -7   9  13       59.39       76.26     12.08 o
  -6   9  13       62.52       47.23     10.26 o
  -5   9  13       11.55        7.78      6.64 o
  -4   9  13      245.54      258.55     16.25 o
  -3   9  13     1114.42     1253.16     34.54 o
  -2   9  13       46.03       52.90      6.39 o
  -1   9  13      268.06      271.00     11.95 o
   0   9  13       20.58       14.10      4.67 o
   1   9  13      319.72      311.57     11.96 o
   2   9  13      112.14      106.89      7.10 o
   3   9  13      348.71      327.10     14.59 o
   4   9  13      134.29      155.73     12.41 o
   5   9  13       95.20       91.43     14.15 o
   6   9  13        0.24       -2.46      8.84 o
   7   9  13        7.57      101.64     33.90 o
  -8  10  13       52.74       60.97     11.09 o
  -7  10  13       13.82       17.12      9.52 o
  -6  10  13      348.18      356.34     23.02 o
  -5  10  13       14.66        4.14      7.72 o
  -4  10  13      431.72      450.93     27.44 o
  -3  10  13      567.05      572.77     23.89 o
  -2  10  13       89.91       82.56     11.87 o
  -1  10  13       23.25       21.56      6.22 o
   0  10  13       98.57      104.65      9.38 o
   1  10  13        8.02        0.60      7.34 o
   2  10  13      401.53      422.95     19.84 o
   3  10  13      221.59      226.70     14.81 o
   4  10  13       45.78       39.71     10.53 o
   5  10  13        0.13       -0.98      9.35 o
   6  10  13      194.18      160.66     32.57 o
  -7  11  13        4.29        8.04      8.87 o
  -6  11  13        4.11        0.96     14.04 o
  -5  11  13       41.23       55.85     11.40 o
  -4  11  13        0.19        8.36      9.06 o
  -3  11  13      382.45      330.36     22.62 o
  -2  11  13       57.05       77.57     10.07 o
  -1  11  13       55.94       62.69      9.31 o
   0  11  13      115.42      113.56     11.21 o
   1  11  13      281.80      281.03     16.83 o
   2  11  13       52.87       48.30     13.51 o
   3  11  13      289.45      332.12     24.79 o
   4  11  13       63.98       73.63     12.52 o
   5  11  13        5.36        6.12     23.73 o
  -7  12  13       28.22       43.88     16.73 o
  -6  12  13      227.62      221.14     19.31 o
  -5  12  13       17.77       19.94     13.80 o
  -4  12  13        0.07       -5.97      8.87 o
  -3  12  13       17.81       16.09      8.64 o
  -2  12  13        4.94       11.76      9.28 o
  -1  12  13       74.49       84.16     13.66 o
   0  12  13       66.05       61.78      9.10 o
   1  12  13       25.33       38.12     10.38 o
   2  12  13      195.04      205.52     20.06 o
   3  12  13      153.21      171.89     24.85 o
   4  12  13       12.07       11.74     10.31 o
  -5  13  13       65.39       45.37     25.21 o
  -4  13  13        5.56        5.55      7.32 o
  -3  13  13      220.08      244.56     21.27 o
  -2  13  13      391.93      393.12     26.09 o
  -1  13  13       76.79       55.51     10.93 o
   0  13  13       54.77       57.18     11.86 o
   1  13  13       73.92       92.60     14.20 o
   2  13  13        1.57       21.85     11.46 o
   3  13  13      346.76      321.59     42.36 o
  -3  14  13       28.04       20.90     13.76 o
  -2  14  13       55.33       33.66     14.29 o
  -1  14  13       22.57        6.57      9.80 o
   0  14  13       95.28       93.44     18.49 o
   1  14  13       55.25       83.00     16.86 o
 -10   0  14      574.15      581.46     30.80 o
  -8   0  14      170.97      219.44     22.22 o
  -6   0  14       81.86       84.54     13.87 o
  -4   0  14     1800.48     1715.11     54.35 o
  -2   0  14      688.61      689.19     32.65 o
   0   0  14     4543.19     4638.79     68.74 o
   2   0  14     2397.75     2413.31     48.79 o
   4   0  14     3126.56     3090.66     64.85 o
   6   0  14      398.78      391.07     27.90 o
   8   0  14      139.86      131.08     18.54 o
 -11   1  14      237.23      230.19     18.13 o
 -10   1  14       20.27       36.39      8.25 o
  -9   1  14       54.52       45.86      8.21 o
  -8   1  14        4.02        2.55      6.67 o
  -7   1  14       62.93       56.78      8.58 o
  -6   1  14       39.98       29.85      6.81 o
  -5   1  14     2399.97     2343.11     45.71 o
  -4   1  14      252.33      255.42     15.74 o
  -3   1  14       12.27        9.72      5.00 o
  -2   1  14      400.74      402.41     16.37 o
  -1   1  14      706.67      679.01     20.56 o
   0   1  14       81.02       93.34      8.75 o
   1   1  14     4818.61     4917.60     54.10 o
   2   1  14       74.30       75.20      8.07 o
   3   1  14      576.54      538.17     17.70 o
   4   1  14      171.08      149.35      9.80 o
   5   1  14      177.70      184.56     10.54 o
   6   1  14        3.66        8.59      9.07 o
   7   1  14      842.39      913.01     30.74 o
   8   1  14       15.84       22.60      7.85 o
 -11   2  14        0.58       11.18      9.50 o
 -10   2  14      183.54      181.42     15.35 o
  -9   2  14        0.16        9.00      7.31 o
  -8   2  14      351.78      345.78     20.00 o
  -7   2  14       93.90       71.48      9.55 o
  -6   2  14      219.34      183.12     14.60 o
  -5   2  14       15.90       21.74      7.13 o
  -4   2  14      682.30      703.11     22.26 o
  -3   2  14       32.57       25.01      5.40 o
  -2   2  14      925.77      930.21     24.53 o
  -1   2  14        0.34        1.77      5.12 o
   0   2  14      455.16      445.59     17.08 o
   1   2  14       44.57       47.66      8.47 o
   2   2  14       83.35       92.58      7.67 o
   3   2  14      289.35      318.73     12.51 o
   4   2  14     1244.41     1168.08     25.74 o
   5   2  14       89.84       88.91      7.13 o
   6   2  14      825.24      871.85     25.72 o
   7   2  14      135.03      154.84     11.89 o
   8   2  14      435.78      484.65     20.61 o
 -10   3  14       76.16       62.66     10.05 o
  -9   3  14        2.34       -3.49      6.47 o
  -8   3  14        3.81        9.07      7.54 o
  -7   3  14      205.52      193.98     15.00 o
  -6   3  14      597.36      604.49     21.68 o
  -5   3  14     2420.85     2347.55     41.08 o
  -4   3  14      308.24      334.45     15.75 o
  -3   3  14       13.96       15.38      5.24 o
  -2   3  14       22.40       17.47      5.00 o
  -1   3  14      103.27      125.31      9.61 o
   0   3  14      735.43      692.60     19.08 o
   1   3  14      277.24      302.15     14.11 o
   2   3  14      352.75      318.80     12.88 o
   3   3  14       24.17       22.42      5.01 o
   4   3  14      452.84      436.76     14.43 o
   5   3  14        5.53        5.03      5.59 o
   6   3  14        9.16       14.93      6.32 o
   7   3  14      901.49      905.37     28.42 o
   8   3  14       89.79       87.27     11.20 o
 -10   4  14       27.18       22.81      9.38 o
  -9   4  14      158.74      170.73     12.70 o
  -8   4  14      165.92      152.05     13.53 o
  -7   4  14       70.44       74.60      9.80 o
  -6   4  14        5.27       -4.99      6.03 o
  -5   4  14       17.63       15.09      6.36 o
  -4   4  14      291.68      314.26     15.43 o
  -3   4  14      558.33      546.48     19.61 o
  -2   4  14      282.39      283.72     13.91 o
  -1   4  14      690.94      730.60     21.81 o
   0   4  14        7.48        1.47      5.08 o
   1   4  14        0.76       -1.54      4.99 o
   2   4  14      491.86      478.99     17.26 o
   3   4  14      335.94      345.51     14.81 o
   4   4  14      280.75      271.07     12.90 o
   5   4  14      722.23      794.08     21.33 o
   6   4  14      110.93       83.26      8.84 o
   7   4  14       13.31        9.58      6.26 o
   8   4  14      217.17      234.13     19.03 o
 -10   5  14       52.19       61.98     16.73 o
  -9   5  14       41.54       47.70      9.27 o
  -8   5  14       25.57       11.96      6.70 o
  -7   5  14      134.89      150.30     13.27 o
  -6   5  14      471.12      408.78     20.42 o
  -5   5  14      781.55      733.61     26.07 o
  -4   5  14      243.52      238.23     15.31 o
  -3   5  14      141.94      127.19     12.95 o
  -2   5  14      260.61      240.22     13.42 o
  -1   5  14        6.10        4.54      5.26 o
   0   5  14      897.91      982.98     22.82 o
   1   5  14     1771.84     1665.93     29.68 o
   2   5  14      171.87      193.22     11.73 o
   3   5  14       37.15       46.39      6.74 o
   4   5  14        0.20       -1.17      6.18 o
   5   5  14       36.29       65.04      9.69 o
   6   5  14      285.38      291.67     14.96 o
   7   5  14       94.66       93.85     11.08 o
   8   5  14      232.39      224.62     18.61 o
 -10   6  14       13.53       10.00     10.65 o
  -9   6  14      323.02      348.58     22.51 o
  -8   6  14        1.97        0.00      5.22 o
  -7   6  14      391.22      409.83     20.71 o
  -6   6  14        0.20       10.18      6.64 o
  -5   6  14        0.02       -5.85      6.05 o
  -4   6  14      278.57      259.75     15.87 o
  -3   6  14      894.34      968.54     29.52 o
  -2   6  14      277.86      285.67     13.93 o
  -1   6  14     1357.19     1440.96     30.66 o
   0   6  14       17.84       24.96      5.34 o
   1   6  14       97.54       99.02      8.43 o
   2   6  14     2302.91     2344.17     38.63 o
   3   6  14     1011.82     1005.83     25.14 o
   4   6  14       62.98       66.78      7.09 o
   5   6  14      341.41      335.04     18.45 o
   6   6  14       21.01       20.16      6.37 o
   7   6  14        0.72        6.52      7.95 o
  -9   7  14      145.08      150.75     16.24 o
  -8   7  14        6.42        5.74     11.96 o
  -7   7  14        0.51       -2.33      5.34 o
  -6   7  14      319.31      325.68     18.53 o
  -5   7  14      328.61      330.83     18.39 o
  -4   7  14       89.15       78.41      9.53 o
  -3   7  14      812.36      768.50     22.72 o
  -2   7  14        2.57       -0.29      5.22 o
  -1   7  14        2.80        2.18      5.58 o
   0   7  14      624.61      532.27     19.30 o
   1   7  14      584.67      570.88     16.59 o
   2   7  14      994.48     1020.75     23.77 o
   3   7  14       62.14       63.17      7.82 o
   4   7  14       55.52       67.49     12.66 o
   5   7  14       25.19       30.90      7.08 o
   6   7  14      342.11      387.97     20.60 o
   7   7  14      136.56      134.93     28.13 o
  -9   8  14      108.33      102.98     32.58 o
  -8   8  14        4.09       27.33      9.53 o
  -7   8  14      319.87      360.46     23.39 o
  -6   8  14       43.16       34.48     11.71 o
  -5   8  14        0.92        0.09      6.64 o
  -4   8  14      281.30      319.09     17.98 o
  -3   8  14      849.82      887.35     29.34 o
  -2   8  14       85.31       60.68      7.33 o
  -1   8  14     1044.88      961.39     49.92 o
   0   8  14       69.84       75.69      8.41 o
   1   8  14       34.38       39.63      5.61 o
   2   8  14      189.02      159.54     10.05 o
   3   8  14      253.26      250.68     13.38 o
   4   8  14       47.47       59.49      8.63 o
   5   8  14      231.82      243.91     16.34 o
   6   8  14      103.30       85.86     15.06 o
   7   8  14        1.13       22.03     19.65 o
  -8   9  14       39.40       47.71     10.31 o
  -7   9  14        4.10        1.62      7.76 o
  -6   9  14      273.95      251.54     20.20 o
  -5   9  14       10.15       10.50      6.72 o
  -4   9  14       67.62       70.27      9.99 o
  -3   9  14     1172.40     1255.05     35.68 o
  -2   9  14      183.19      160.26     15.97 o
  -1   9  14       12.50        3.12      8.54 o
   0   9  14      276.79      303.97     17.33 o
   1   9  14      122.73      136.90     12.50 o
   2   9  14      317.90      298.92     17.10 o
   3   9  14      110.72      116.86      9.50 o
   4   9  14       82.09       85.94     10.65 o
   5   9  14        9.27        5.76     14.96 o
   6   9  14      266.52      284.07     38.45 o
  -8  10  14       28.07       36.97     12.91 o
  -7  10  14      116.26      116.90     15.24 o
  -6  10  14       14.05       22.42     10.07 o
  -5  10  14       40.75       31.18      9.16 o
  -4  10  14        0.67        7.15      7.24 o
  -3  10  14      426.85      472.39     22.73 o
  -2  10  14       16.65       13.16      6.90 o
  -1  10  14      348.12      375.57     19.77 o
   0  10  14        0.22       -6.64      6.64 o
   1  10  14      343.65      330.46     18.36 o
   2  10  14        4.52        4.39     11.68 o
   3  10  14       73.92       78.87     13.51 o
   4  10  14       71.73      102.19     15.14 o
   5  10  14       77.01       55.28     20.48 o
  -7  11  14        0.29       -1.72      9.38 o
  -6  11  14      215.57      248.79     20.91 o
  -5  11  14       42.77       19.21      8.79 o
  -4  11  14       11.60        9.06      8.75 o
  -3  11  14      170.00      190.52     15.49 o
  -2  11  14        0.70       -5.74      6.73 o
  -1  11  14       28.08       16.33      8.15 o
   0  11  14      145.47      137.96     12.76 o
   1  11  14        1.57        4.89      6.59 o
   2  11  14      434.82      487.82     29.04 o
   3  11  14      211.70      217.38     20.43 o
   4  11  14       16.23       17.51     21.01 o
  -6  12  14       73.05       95.80     17.10 o
  -5  12  14       27.05       25.53     11.51 o
  -4  12  14      100.52       87.04     13.59 o
  -3  12  14      107.57       97.70     14.64 o
  -2  12  14      130.83      160.67     17.70 o
  -1  12  14       88.32      103.01     11.98 o
   0  12  14       13.92       24.88     10.56 o
   1  12  14      175.25      143.95     16.69 o
   2  12  14       29.50       53.94     13.02 o
   3  12  14      265.90      175.49     32.08 o
  -4  13  14       12.69       20.80     10.22 o
  -3  13  14       91.80       70.92     14.70 o
  -2  13  14        0.35       13.83     12.68 o
  -1  13  14        1.33       26.31     21.54 o
   0  13  14       57.55       91.94     17.36 o
   1  13  14       59.13       74.80     27.02 o
   2  13  14       40.97       32.36     18.76 o
  -9   0  15       34.27       47.53     14.72 o
  -7   0  15      253.01      245.02     23.60 o
  -5   0  15      322.03      336.26     27.29 o
  -3   0  15      199.60      123.50     15.89 o
  -1   0  15      530.61      460.84     28.27 o
   1   0  15     2319.36     2400.34     51.15 o
   3   0  15        0.41       -0.65      6.38 o
   5   0  15      276.17      238.47     19.80 o
   7   0  15      222.52      226.29     22.87 o
 -10   1  15      223.67      237.52     18.29 o
  -9   1  15       12.35        4.89      7.68 o
  -8   1  15      495.35      496.77     24.11 o
  -7   1  15        2.18        0.94     12.43 o
  -6   1  15      121.56      122.45     12.31 o
  -5   1  15       80.55       97.40     11.02 o
  -4   1  15      326.01      293.25     16.96 o
  -3   1  15        8.94       -0.42      5.49 o
  -2   1  15     2089.24     2033.83     37.22 o
  -1   1  15        7.10       20.07      6.30 o
   0   1  15     2627.51     2623.08     41.39 o
   1   1  15      141.60      188.78     11.92 o
   2   1  15       44.18       41.70      5.65 o
   3   1  15       12.23       11.35      5.15 o
   4   1  15     1638.18     1609.98     31.52 o
   5   1  15       10.24        4.48      4.81 o
   6   1  15      174.01      169.12     14.13 o
   7   1  15       56.88       61.09      9.49 o
   8   1  15       47.62       54.07      9.56 o
 -10   2  15       14.20       10.64      8.80 o
  -9   2  15       47.59       36.01     10.35 o
  -8   2  15       16.78       25.22      8.44 o
  -7   2  15       50.53       73.37     10.18 o
  -6   2  15      793.13      750.90     27.70 o
  -5   2  15     1393.00     1343.72     32.07 o
  -4   2  15       67.15       74.24      8.41 o
  -3   2  15      126.93      146.39     11.13 o
  -2   2  15       48.68       66.48      8.29 o
  -1   2  15     1502.21     1518.90     32.23 o
   0   2  15      956.49     1006.04     26.18 o
   1   2  15      247.15      209.08     12.30 o
   2   2  15       23.56       33.69      6.43 o
   3   2  15      111.84      104.66      8.79 o
   4   2  15        6.81        3.79      4.81 o
   5   2  15        0.38       -1.10      4.34 o
   6   2  15        6.51        8.56      6.75 o
   7   2  15      586.12      595.18     22.50 o
   8   2  15        7.86       29.51      9.51 o
 -10   3  15       25.19       20.16      8.92 o
  -9   3  15        5.87       15.44      7.89 o
  -8   3  15      203.24      174.64     14.92 o
  -7   3  15       25.18       33.76      8.64 o
  -6   3  15        0.61        7.32      6.05 o
  -5   3  15        6.80        1.86      6.53 o
  -4   3  15      821.14      811.50     24.84 o
  -3   3  15       22.73       16.35      6.20 o
  -2   3  15      177.29      203.85     12.26 o
  -1   3  15      240.29      257.62     14.17 o
   0   3  15       11.39        9.51      5.00 o
   1   3  15       22.55       17.03      5.36 o
   2   3  15      442.03      496.04     18.47 o
   3   3  15      304.58      268.84     13.70 o
   4   3  15      582.37      583.01     19.21 o
   5   3  15      328.84      374.92     20.07 o
   6   3  15      267.22      265.21     15.35 o
   7   3  15       48.61       49.16      8.32 o
 -10   4  15      129.82      118.94     14.85 o
  -9   4  15       14.65        0.36      6.75 o
  -8   4  15       38.04       26.87      8.11 o
  -7   4  15      222.05      252.47     15.21 o
  -6   4  15      727.46      742.47     24.82 o
  -5   4  15      563.04      637.28     31.58 o
  -4   4  15      685.91      687.08     23.32 o
  -3   4  15      133.72      137.66     11.17 o
  -2   4  15        1.15       -0.38      5.70 o
  -1   4  15      386.82      345.14     15.85 o
   0   4  15      106.19       84.52      8.70 o
   1   4  15     1007.80     1000.38     25.93 o
   2   4  15      155.91      154.68     11.39 o
   3   4  15      289.67      306.22     14.63 o
   4   4  15      384.09      419.12     16.75 o
   5   4  15       83.82       90.90     10.79 o
   6   4  15       11.98        1.95      5.23 o
   7   4  15      193.44      172.03     15.23 o
  -9   5  15      180.21      175.36     14.58 o
  -8   5  15       25.28       16.36      7.20 o
  -7   5  15       60.92       84.18     11.59 o
  -6   5  15        0.32        4.39      6.68 o
  -5   5  15       62.97       48.95      7.21 o
  -4   5  15      112.20      129.25     10.96 o
  -3   5  15      329.97      292.93     15.30 o
  -2   5  15      118.56      107.09     10.15 o
  -1   5  15      643.49      656.52     19.61 o
   0   5  15       54.89       44.20      6.25 o
   1   5  15      227.05      203.06     12.55 o
   2   5  15      498.88      498.20     18.84 o
   3   5  15      311.34      275.74     13.80 o
   4   5  15       36.32       39.92      6.08 o
   5   5  15      966.32      942.52     31.67 o
   6   5  15        1.89       17.63      6.60 o
   7   5  15       58.17       31.92      8.89 o
  -9   6  15       40.90       24.63     17.03 o
  -8   6  15        0.07       -7.04      7.04 o
  -7   6  15      130.24      124.97     12.70 o
  -6   6  15      284.17      247.36     16.64 o
  -5   6  15       30.06       12.61      5.81 o
  -4   6  15      122.50      131.74     12.43 o
  -3   6  15      256.73      210.19     15.03 o
  -2   6  15        0.92       -0.30      5.62 o
  -1   6  15       62.90       67.68      8.35 o
   0   6  15      364.83      347.10     14.52 o
   1   6  15      617.98      594.37     20.68 o
   2   6  15      613.27      655.13     21.56 o
   3   6  15       98.05       74.77      8.07 o
   4   6  15       32.03       54.05      9.42 o
   5   6  15      258.85      244.94     17.14 o
   6   6  15      210.89      237.93     17.00 o
   7   6  15        2.35        0.66     13.86 o
  -9   7  15      120.01      120.03     18.64 o
  -8   7  15       32.35       37.96     10.57 o
  -7   7  15      289.77      300.49     19.15 o
  -6   7  15        4.42       16.49      7.35 o
  -5   7  15       55.94       39.79      7.84 o
  -4   7  15      244.80      279.62     17.21 o
  -3   7  15      449.01      545.78     20.24 o
  -2   7  15       26.95       23.20      6.70 o
  -1   7  15     1271.68     1298.29     30.33 o
   0   7  15       43.18       30.31      6.34 o
   1   7  15       21.08       23.78      6.05 o
   2   7  15       85.80       96.66      9.03 o
   3   7  15      414.55      434.42     17.81 o
   4   7  15        5.25       -8.23      8.23 o
   5   7  15      517.14      565.80     25.02 o
   6   7  15       47.59       52.82     14.15 o
  -8   8  15        3.18        1.79      7.24 o
  -7   8  15        0.90        9.86      7.87 o
  -6   8  15      123.48      106.84     12.73 o
  -5   8  15        0.17       -7.62      7.62 o
  -4   8  15      270.31      286.05     18.15 o
  -3   8  15       55.62       68.51     10.90 o
  -2   8  15       12.46       17.48      7.53 o
  -1   8  15      116.65      145.64     13.12 o
   0   8  15      768.24      834.94     28.73 o
   1   8  15       60.54       66.86      8.39 o
   2   8  15      198.99      252.99     14.10 o
   3   8  15        5.09        5.09      5.37 o
   4   8  15       21.33       19.81      8.60 o
   5   8  15       96.31      103.59     16.15 o
   6   8  15      246.23      253.53     37.57 o
  -8   9  15        0.12       -6.30      8.96 o
  -7   9  15      290.47      289.95     22.18 o
  -6   9  15        1.53        4.51      8.34 o
  -5   9  15       62.00       61.62     10.01 o
  -4   9  15      130.87      109.41     12.12 o
  -3   9  15      204.22      200.64     15.55 o
  -2   9  15       19.98       12.44      7.00 o
  -1   9  15      403.35      409.34     20.85 o
   0   9  15      139.30      129.86     12.71 o
   1   9  15       81.88      106.33     11.51 o
   2   9  15       40.85       32.67      7.50 o
   3   9  15       14.47        0.55      8.32 o
   4   9  15       18.04        8.62     18.04 o
   5   9  15      271.54      201.36     34.90 o
  -7  10  15       12.61       12.61     10.10 o
  -6  10  15      356.31      342.37     24.37 o
  -5  10  15       36.63       42.31      9.53 o
  -4  10  15       53.97       56.33      9.92 o
  -3  10  15      162.11      137.47     18.63 o
  -2  10  15       43.40       50.40      9.03 o
  -1  10  15       44.00       30.70      8.40 o
   0  10  15      132.80      140.24     13.39 o
   1  10  15       34.81       25.59      7.80 o
   2  10  15      358.39      361.56     17.20 o
   3  10  15      120.59      141.20     16.93 o
   4  10  15       67.45      114.91     28.77 o
  -6  11  15       44.04       56.09     15.64 o
  -5  11  15       79.19       78.98     15.93 o
  -4  11  15       21.38       17.79     10.64 o
  -3  11  15       23.46       19.55      9.15 o
  -2  11  15       74.96       82.83     11.30 o
  -1  11  15      100.55       69.98     10.99 o
   0  11  15        2.23       14.90      7.86 o
   1  11  15      139.71      155.03     17.79 o
   2  11  15       21.37       21.03     10.25 o
  -4  12  15       43.81       38.54     13.47 o
  -3  12  15       40.91       88.10     17.98 o
  -2  12  15        0.02        7.63      8.32 o
  -1  12  15       21.51       49.23     13.94 o
   0  12  15      221.92      237.55     25.72 o
   1  12  15       17.50       56.55     21.14 o
   2  12  15      142.18      114.22     27.29 o
  -1  13  15       51.24       84.16     24.38 o
  -8   0  16      730.09      666.10     40.85 o
  -6   0  16       23.16       11.78     10.05 o
  -4   0  16       12.73       -0.63     17.28 o
  -2   0  16     2487.16     2616.88     69.13 o
   0   0  16      551.01      533.63     31.57 o
   2   0  16       66.89       75.52     12.22 o
   4   0  16     2204.75     2264.62     60.05 o
   6   0  16       21.58       47.94     22.69 o
  -9   1  16      235.48      222.50     17.96 o
  -8   1  16        0.33       -2.48      8.38 o
  -7   1  16      141.46      138.65     13.62 o
  -6   1  16       41.31       49.45      7.62 o
  -5   1  16      284.56      309.45     18.97 o
  -4   1  16      119.87      126.07     12.39 o
  -3   1  16      275.06      273.31     16.98 o
  -2   1  16      168.57      201.88     22.15 o
  -1   1  16      473.17      528.07     19.82 o
   0   1  16      122.76      122.36     10.60 o
   1   1  16      309.17      300.25     15.25 o
   2   1  16      168.65      174.15     11.52 o
   3   1  16      117.57      121.75      9.94 o
   4   1  16        0.13       -1.32      6.37 o
   5   1  16       53.73       65.02      9.70 o
   6   1  16       32.06       47.02      8.83 o
   7   1  16      129.76      137.82     13.54 o
  -9   2  16       13.17       14.28      8.85 o
  -8   2  16      387.07      431.42     23.93 o
  -7   2  16        3.18       14.87      7.35 o
  -6   2  16       16.36        2.83      7.68 o
  -5   2  16      142.42      132.92     12.65 o
  -4   2  16        7.35       16.69      6.43 o
  -3   2  16       29.95       26.27      6.97 o
  -2   2  16     1116.96     1083.92     28.76 o
  -1   2  16      430.77      445.79     18.52 o
   0   2  16      384.35      359.90     16.87 o
   1   2  16       40.97       39.33      6.59 o
   2   2  16       12.20       20.23      5.65 o
   3   2  16      152.97      145.25     10.76 o
   4   2  16     1188.26     1148.22     27.83 o
   5   2  16        8.46       11.67      6.56 o
   6   2  16      177.38      180.77     13.20 o
   7   2  16       74.77      103.82     12.25 o
  -9   3  16       50.55       79.76     17.89 o
  -8   3  16       14.37       20.29      8.70 o
  -7   3  16      210.31      225.04     17.08 o
  -6   3  16      477.61      460.86     20.55 o
  -5   3  16      594.81      536.95     21.48 o
  -4   3  16      281.16      260.36     15.15 o
  -3   3  16      454.23      435.31     18.77 o
  -2   3  16       25.46       19.10      5.93 o
  -1   3  16     1076.21     1016.67     27.55 o
   0   3  16      140.58      149.00     11.29 o
   1   3  16      610.26      627.94     21.38 o
   2   3  16      265.77      260.58     13.93 o
   3   3  16      951.97      891.58     28.12 o
   4   3  16      183.11      203.25     12.54 o
   5   3  16        3.78        5.02      6.31 o
   6   3  16       46.17       38.45      7.39 o
   7   3  16      419.83      396.62     21.30 o
  -9   4  16       11.76      -10.53     11.78 o
  -8   4  16      135.97      131.08     14.20 o
  -7   4  16      105.94      110.10     11.25 o
  -6   4  16        0.05       12.84      8.17 o
  -5   4  16        2.75       -0.11      6.23 o
  -4   4  16       28.68       17.01      6.28 o
  -3   4  16       46.61       64.07      8.40 o
  -2   4  16      267.94      279.75     15.07 o
  -1   4  16      149.03      141.40     11.21 o
   0   4  16        1.14        9.84      7.95 o
   1   4  16       45.37       32.31      6.84 o
   2   4  16       28.62       37.05      6.63 o
   3   4  16       54.65       78.49      8.75 o
   4   4  16      483.02      469.99     18.17 o
   5   4  16      376.66      379.01     21.40 o
   6   4  16        8.58       21.68      6.69 o
  -9   5  16       19.85       17.41     15.80 o
  -8   5  16       13.74       23.98      7.97 o
  -7   5  16      210.72      222.12     15.13 o
  -6   5  16      330.28      369.21     18.81 o
  -5   5  16      100.37      124.33     11.52 o
  -4   5  16       56.48       54.39      7.85 o
  -3   5  16      305.54      312.67     16.51 o
  -2   5  16        2.64        2.66      5.93 o
  -1   5  16      281.41      287.36     15.43 o
   0   5  16       41.43       68.91     10.81 o
   1   5  16      683.07      687.58     22.82 o
   2   5  16      217.90      219.09     13.26 o
   3   5  16      145.74      142.91     12.58 o
   4   5  16      142.59      119.61     12.08 o
   5   5  16      194.27      200.18     16.12 o
   6   5  16       63.95       69.64     12.31 o
  -8   6  16       85.10       77.72     11.53 o
  -7   6  16      205.52      231.80     17.04 o
  -6   6  16       21.65       18.23      7.47 o
  -5   6  16       21.42       15.80      7.21 o
  -4   6  16      138.94      152.10     12.37 o
  -3   6  16      382.89      336.46     17.40 o
  -2   6  16       61.84       80.73      8.29 o
  -1   6  16     1240.21     1316.49     32.46 o
   0   6  16      109.24      107.02      9.75 o
   1   6  16       90.70       98.18      9.46 o
   2   6  16      101.02       96.79      9.76 o
   3   6  16      148.46      169.69     11.98 o
   4   6  16       81.40       80.48     10.37 o
   5   6  16      402.43      467.97     23.46 o
   6   6  16        5.31       -2.43      8.92 o
  -8   7  16       13.14       -2.09     10.35 o
  -7   7  16      105.83      140.86     14.84 o
  -6   7  16       37.06       32.19      7.62 o
  -5   7  16        7.62        0.25      8.09 o
  -4   7  16      182.49      193.70     15.09 o
  -3   7  16      125.67      136.23     13.63 o
  -2   7  16      197.91      194.98     13.46 o
  -1   7  16      154.30      162.90     13.05 o
   0   7  16      321.14      340.17     17.16 o
   1   7  16        2.64       -6.29      6.29 o
   2   7  16      163.87      176.54     12.26 o
   3   7  16       24.67       25.85      6.54 o
   4   7  16        9.49        2.93      7.28 o
   5   7  16      203.82      298.07     67.99 o
  -7   8  16      181.06      201.39     19.33 o
  -6   8  16       17.58       15.38      7.33 o
  -5   8  16        0.00        3.03      7.62 o
  -4   8  16      109.31      105.71     12.55 o
  -3   8  16      434.66      419.67     23.46 o
  -2   8  16       80.35       90.99     11.23 o
  -1   8  16      671.46      677.88     27.28 o
   0   8  16      133.82      144.62     11.99 o
   1   8  16        7.30        6.73      5.07 o
   2   8  16       58.57       72.97      9.16 o
   3   8  16       56.51       31.95      7.28 o
   4   8  16        4.43        6.57      8.09 o
   5   8  16      281.21      284.01     40.00 o
  -7   9  16       32.39       55.12     17.72 o
  -6   9  16      187.48      203.42     19.26 o
  -5   9  16      137.10      166.13     15.44 o
  -4   9  16      160.05      143.88     14.15 o
  -3   9  16        1.05        5.90      6.63 o
  -2   9  16       35.27       40.13      9.37 o
  -1   9  16      108.01      107.89     12.27 o
   0   9  16      403.76      387.10     21.12 o
   1   9  16       29.55       31.44      7.06 o
   2   9  16      207.70      191.34     13.19 o
   3   9  16        0.72       -4.36      9.56 o
  -6  10  16       63.26       69.71     16.66 o
  -5  10  16       91.49       80.03     16.73 o
  -4  10  16        2.24        9.27      9.12 o
  -3  10  16       50.32       61.55     10.45 o
  -2  10  16       84.68       75.60     18.43 o
  -1  10  16       19.21       12.32      9.85 o
   0  10  16       49.42       60.19     10.10 o
   1  10  16        0.82        1.89      6.10 o
   2  10  16        5.17        6.18     15.68 o
  -4  11  16       50.65       43.09     11.35 o
  -3  11  16       39.78       36.89     10.03 o
  -2  11  16        9.55       11.62     11.38 o
  -1  11  16        4.24       22.69      9.09 o
   0  11  16      262.83      264.37     21.16 o
   1  11  16        7.33        5.35     10.68 o
  -2  12  16        3.13       -4.33     21.29 o
  -1  12  16       84.77      112.30     26.39 o
  -7   0  17       10.73       14.34     12.74 o
  -5   0  17      362.97      327.69     27.87 o
  -3   0  17      296.95      343.96     27.30 o
  -1   0  17      257.56      309.92     30.83 o
   1   0  17       33.25       37.99     16.23 o
   3   0  17      564.29      565.50     32.48 o
   5   0  17       80.66      108.05     23.78 o
  -8   1  17      572.23      604.38     28.26 o
  -7   1  17        1.85       -8.10      8.10 o
  -6   1  17        2.63        7.04      7.10 o
  -5   1  17       35.92       33.26      8.56 o
  -4   1  17       41.05       47.37      9.13 o
  -3   1  17      188.92      189.58     15.38 o
  -2   1  17     2338.83     2389.43     48.31 o
  -1   1  17      126.50      101.01     10.08 o
   0   1  17      180.79      234.15     14.23 o
   1   1  17      125.66      113.09     12.45 o
   2   1  17       17.70        6.73      7.31 o
   3   1  17       29.45       27.87      7.21 o
   4   1  17     1066.81     1036.37     30.12 o
   5   1  17       32.06       27.15     11.75 o
   6   1  17       28.83       32.87      8.44 o
  -8   2  17        3.62       10.70      7.94 o
  -7   2  17      163.43      160.64     15.44 o
  -6   2  17      144.72      167.75     15.10 o
  -5   2  17      133.22      127.63     12.89 o
  -4   2  17       63.42       63.16      8.65 o
  -3   2  17      321.31      289.20     15.76 o
  -2   2  17       43.28       55.14      9.24 o
  -1   2  17       78.54       96.29      9.67 o
   0   2  17      157.67      164.07     12.48 o
   1   2  17       82.83       62.99      7.81 o
   2   2  17      232.42      237.37     14.04 o
   3   2  17      590.34      623.60     21.73 o
   4   2  17       52.61       47.01      7.43 o
   5   2  17       48.86       58.04     14.90 o
   6   2  17        6.17        2.52      5.91 o
  -8   3  17      394.06      377.02     26.50 o
  -7   3  17       78.37       61.52     10.74 o
  -6   3  17        5.53       18.63     11.58 o
  -5   3  17      124.43      144.33     12.42 o
  -4   3  17        4.51        2.30      6.12 o
  -3   3  17       26.69       12.20      5.82 o
  -2   3  17      689.80      710.12     24.52 o
  -1   3  17      100.22      130.68     16.84 o
   0   3  17       14.50       16.39      6.31 o
   1   3  17        0.15        2.50      5.75 o
   2   3  17       45.33       55.47      8.43 o
   3   3  17        0.10       14.77      6.66 o
   4   3  17      568.68      556.30     24.63 o
   5   3  17      148.83      166.96     16.23 o
   6   3  17       41.62       27.45      8.44 o
  -8   4  17        4.66        6.75     13.13 o
  -7   4  17      198.95      196.23     16.87 o
  -6   4  17      188.52      180.01     13.81 o
  -5   4  17      313.00      274.01     16.72 o
  -4   4  17      100.20      123.98     11.42 o
  -3   4  17      520.31      544.13     22.11 o
  -2   4  17        7.84       13.32      6.59 o
  -1   4  17      323.71      354.46     17.49 o
   0   4  17        3.91        7.67      5.88 o
   1   4  17      181.85      189.74     12.89 o
   2   4  17      423.86      439.95     19.02 o
   3   4  17      583.33      557.69     20.98 o
   4   4  17      315.10      352.37     20.14 o
   5   4  17       26.24       33.42      9.35 o
   6   4  17       47.53       38.45     13.56 o
  -8   5  17      100.23      126.40     28.40 o
  -7   5  17      150.60      138.29     12.61 o
  -6   5  17       22.03       13.50      6.68 o
  -5   5  17       11.95        9.12      6.85 o
  -4   5  17       13.85        8.93      7.99 o
  -3   5  17      205.64      199.95     14.21 o
  -2   5  17      290.08      280.35     16.27 o
  -1   5  17      563.51      550.19     21.57 o
   0   5  17        2.96        1.47      5.85 o
   1   5  17      203.53      217.18     14.10 o
   2   5  17       16.41       15.08      8.02 o
   3   5  17       81.97       83.77      9.25 o
   4   5  17      232.87      229.06     16.45 o
   5   5  17      390.30      409.95     25.96 o
  -8   6  17       25.10       41.76     15.99 o
  -7   6  17      112.10      115.45     16.07 o
  -6   6  17       40.89       21.94      8.00 o
  -5   6  17       35.54       43.64     10.73 o
  -4   6  17      200.01      207.15     14.49 o
  -3   6  17      253.91      232.49     15.32 o
  -2   6  17       34.39       42.01      8.28 o
  -1   6  17      335.85      309.40     16.82 o
   0   6  17       86.17       89.60      9.65 o
   1   6  17      334.96      317.41     16.43 o
   2   6  17      139.20      112.28     10.45 o
   3   6  17      131.75      148.42     14.12 o
   4   6  17        3.42       -8.13      8.13 o
   5   6  17      113.94      107.51     16.47 o
  -7   7  17       94.47       97.35     18.13 o
  -6   7  17        5.01       19.34      8.42 o
  -5   7  17       49.64       34.11      7.49 o
  -4   7  17       29.07       20.47      6.67 o
  -3   7  17      204.85      181.12     13.60 o
  -2   7  17      205.58      180.11     17.22 o
  -1   7  17      612.00      625.04     23.74 o
   0   7  17      223.08      253.31     15.49 o
   1   7  17       14.95       11.94      9.66 o
   2   7  17        8.93       22.41      6.72 o
   3   7  17       70.62       68.40     11.42 o
   4   7  17      161.09      155.62     19.58 o
  -6   8  17       64.53       47.16     13.71 o
  -5   8  17       86.40       95.39     12.59 o
  -4   8  17       44.17       46.48     10.01 o
  -3   8  17        7.31       28.28      8.93 o
  -2   8  17      139.83      127.43     12.48 o
  -1   8  17      153.93      192.37     14.31 o
   0   8  17      381.65      391.23     19.07 o
   1   8  17       72.36       66.22      8.77 o
   2   8  17      125.75      119.80     10.91 o
   3   8  17        1.42        9.85      9.03 o
  -5   9  17        3.50       12.61      9.97 o
  -4   9  17        7.83       26.20     10.46 o
  -3   9  17       97.55       80.08     11.56 o
  -2   9  17       40.45       36.31      8.63 o
  -1   9  17      106.80       85.17     10.14 o
   0   9  17       65.77       72.29     10.51 o
   1   9  17       96.83      127.35     11.58 o
   2   9  17        2.49       -9.99      9.99 o
  -4  10  17      138.61      153.56     17.34 o
  -3  10  17        8.98       -9.58     11.64 o
  -2  10  17        9.22       25.03     12.25 o
  -1  10  17       19.11        0.98     13.09 o
   0  10  17      271.84      263.28     21.80 o
   1  10  17       40.87       47.42     12.64 o
  -6   0  18        8.89       13.29     22.27 o
  -4   0  18       31.05       37.74     11.52 o
  -2   0  18     2388.25     2328.36     69.86 o
   0   0  18      251.07      252.53     23.45 o
   2   0  18        2.07       -9.29      9.29 o
   4   0  18      327.82      310.77     25.18 o
  -7   1  18       31.08       37.57     10.19 o
  -6   1  18       18.57       38.22      9.41 o
  -5   1  18       85.76       99.53     12.09 o
  -4   1  18       23.99       30.07      8.89 o
  -3   1  18      356.36      377.99     21.97 o
  -2   1  18        7.61       48.32     15.20 o
  -1   1  18      138.26      134.33     13.13 o
   0   1  18      102.79      104.75     11.44 o
   1   1  18        1.27        0.02      6.04 o
   2   1  18      187.93      211.70     15.53 o
   3   1  18      547.75      531.33     23.19 o
   4   1  18        0.34        0.42      8.16 o
   5   1  18       48.68       69.55     16.83 o
  -7   2  18       32.29       60.86     13.17 o
  -6   2  18       10.00        7.44      8.39 o
  -5   2  18       35.76       23.21      9.07 o
  -4   2  18       12.34       21.20      8.22 o
  -3   2  18        0.05        8.63      7.27 o
  -2   2  18      811.28      758.41     26.02 o
  -1   2  18      151.59      160.91     12.74 o
   0   2  18      228.75      239.12     14.52 o
   1   2  18        5.78        0.81      8.52 o
   2   2  18        1.28       10.69      6.34 o
   3   2  18        0.01       20.27      6.70 o
   4   2  18      619.92      663.44     27.09 o
   5   2  18       19.12       10.29      9.64 o
  -7   3  18      119.88      123.47     28.87 o
  -6   3  18       40.29       61.85     10.95 o
  -5   3  18      204.86      236.61     17.54 o
  -4   3  18      163.41      163.49     13.06 o
  -3   3  18      174.71      181.26     13.43 o
  -2   3  18       22.60       38.58      8.68 o
  -1   3  18       68.77       84.47      9.76 o
   0   3  18        1.98        1.08      5.72 o
   1   3  18      176.00      182.31     13.35 o
   2   3  18      406.44      414.21     18.88 o
   3   3  18      648.99      672.00     23.77 o
   4   3  18      176.65      188.73     15.06 o
   5   3  18       17.27       13.18     13.49 o
  -7   4  18      185.07      173.35     33.24 o
  -6   4  18       20.23       12.89      7.21 o
  -5   4  18       31.99       47.63      8.73 o
  -4   4  18       19.05       33.48      7.81 o
  -3   4  18       23.86       30.36      8.67 o
  -2   4  18       90.09       87.11     11.92 o
  -1   4  18       47.96       54.19      8.76 o
   0   4  18       54.76       34.88      8.98 o
   1   4  18       19.12       24.37      7.29 o
   2   4  18        8.28       22.88     10.25 o
   3   4  18        1.69       10.02      8.25 o
   4   4  18      200.39      188.80     17.96 o
  -7   5  18       96.35       94.70     22.15 o
  -6   5  18        5.12       10.84      6.59 o
  -5   5  18      155.87      150.52     16.09 o
  -4   5  18      162.89      151.04     12.94 o
  -3   5  18      247.06      299.08     17.42 o
  -2   5  18      152.55      151.90     12.67 o
  -1   5  18      263.57      294.95     17.05 o
   0   5  18        3.88        0.01      6.10 o
   1   5  18      146.10      159.08     13.02 o
   2   5  18      215.88      223.59     14.32 o
   3   5  18       56.51       13.14      7.61 o
   4   5  18       78.50       58.37     11.94 o
  -6   6  18       11.45       14.01     10.61 o
  -5   6  18       32.12       30.51      8.02 o
  -4   6  18       10.53       11.15      7.83 o
  -3   6  18      105.55      102.25     11.09 o
  -2   6  18      168.81      157.16     13.24 o
  -1   6  18      402.33      418.51     20.26 o
   0   6  18        4.89        0.40      7.31 o
   1   6  18       28.77       27.59      7.08 o
   2   6  18        8.88       18.51      9.23 o
   3   6  18       72.65       65.75     12.20 o
   4   6  18       75.90      101.34     16.60 o
  -6   7  18        1.51       -5.06     11.86 o
  -5   7  18        0.08       -3.39      7.29 o
  -4   7  18      164.58      170.54     15.01 o
  -3   7  18       95.76       88.95     11.31 o
  -2   7  18       82.03       83.17     10.38 o
  -1   7  18      230.98      241.60     16.08 o
   0   7  18      108.80      129.08     11.99 o
   1   7  18        3.53       -2.29      5.94 o
   2   7  18      171.29      194.60     22.32 o
   3   7  18        6.63        5.85      9.15 o
  -5   8  18        0.13        6.14      8.63 o
  -4   8  18       56.78       48.74     10.24 o
  -3   8  18      143.29      127.59     14.01 o
  -2   8  18       78.71       87.16     10.35 o
  -1   8  18      247.52      270.52     16.97 o
   0   8  18       45.13       46.54      9.39 o
   1   8  18       81.70       57.95     10.83 o
   2   8  18       18.68       22.56     16.26 o
  -4   9  18      123.76      129.25     19.94 o
  -3   9  18        0.29        2.09      9.81 o
  -2   9  18       27.61        4.04      8.30 o
  -1   9  18       57.28       46.98     12.50 o
   0   9  18       84.77       58.96     12.86 o
   1   9  18        5.82        9.34      7.88 o
  -5   0  19       41.97       88.51     17.42 o
  -3   0  19      551.30      485.33     34.76 o
  -1   0  19        0.02       -7.47     10.62 o
   1   0  19       88.75      165.02     20.13 o
   3   0  19      237.43      249.76     23.56 o
  -6   1  19       64.99       57.51     15.52 o
  -5   1  19       29.89       39.06      9.03 o
  -4   1  19        4.42       -2.00      7.49 o
  -3   1  19        0.34        4.45      9.84 o
  -2   1  19      677.24      695.41     28.60 o
  -1   1  19        0.11        2.96      6.82 o
   0   1  19      163.08      170.24     14.88 o
   1   1  19        8.63        2.98      7.32 o
   2   1  19       17.46       16.22      7.53 o
   3   1  19        5.20       13.47      7.89 o
   4   1  19       79.20       51.62     16.27 o
  -5   2  19      134.41      111.27     13.42 o
  -4   2  19      124.11      111.96     13.91 o
  -3   2  19      161.22      182.90     20.25 o
  -2   2  19       22.83       29.87      8.47 o
  -1   2  19        2.68        9.45      6.48 o
   0   2  19        0.33       -0.24      6.07 o
   1   2  19       82.03       78.37      9.51 o
   2   2  19      129.70      140.23     11.88 o
   3   2  19      641.18      612.76     27.22 o
   4   2  19        7.80      -10.55     15.40 o
  -5   3  19       76.14       68.42     13.00 o
  -4   3  19        0.00        1.06      6.23 o
  -3   3  19        0.20        3.50      7.01 o
  -2   3  19       78.39       76.85      9.31 o
  -1   3  19       32.11       28.76      7.90 o
   0   3  19      146.88      128.80     12.17 o
   1   3  19       34.71       37.69      7.42 o
   2   3  19       43.62       56.78      8.54 o
   3   3  19        0.30        0.75      9.22 o
  -5   4  19      112.78      100.60     11.62 o
  -4   4  19       89.18       76.77     10.04 o
  -3   4  19       90.47      106.22     11.05 o
  -2   4  19       28.32       29.74      7.71 o
  -1   4  19       26.51       10.18      6.91 o
   0   4  19        0.01        1.92      7.54 o
   1   4  19      357.49      380.51     19.10 o
   2   4  19      322.47      325.10     19.11 o
   3   4  19      210.83      200.32     22.61 o
  -6   5  19       21.31       -1.25     14.83 o
  -5   5  19       12.48       25.69     10.48 o
  -4   5  19        0.85        5.65      8.54 o
  -3   5  19       75.87      104.59     24.87 o
  -2   5  19       85.16       84.59     10.39 o
  -1   5  19      131.26      150.65     12.95 o
   0   5  19       10.14        6.91      6.34 o
   1   5  19       53.08       47.91      9.28 o
   2   5  19        0.40       -9.41     10.59 o
   3   5  19       24.56       33.84     24.10 o
  -5   6  19       91.88      105.08     27.66 o
  -4   6  19       76.47       86.34     11.92 o
  -3   6  19       58.26       80.87     10.98 o
  -2   6  19      141.42      105.74     11.57 o
  -1   6  19      145.99      156.61     13.75 o
   0   6  19       15.52        5.64      8.42 o
   1   6  19      109.26      105.92     13.55 o
   2   6  19       73.29       73.35     15.58 o
  -4   7  19        5.57       -0.18     10.93 o
  -3   7  19       85.73       82.65     15.91 o
  -2   7  19       45.62       33.21     10.98 o
  -1   7  19      328.56      340.01     23.75 o
   0   7  19        2.16       14.68     10.71 o
   1   7  19       68.10       69.84     12.29 o
  -2   8  19       29.42        1.56     15.04 o
  -1   8  19        7.82       33.17     14.57 o
  -4   0  20       40.84       46.37     18.98 o
  -2   0  20      361.49      310.82     30.30 o
   0   0  20      284.62      340.37     30.45 o
   2   0  20      131.12       81.65     21.92 o
  -4   1  20       41.38       37.37     13.58 o
  -3   1  20      162.20      146.47     14.82 o
  -2   1  20        9.18        9.01      7.98 o
  -1   1  20       96.36       87.23     11.94 o
   0   1  20        8.33       13.43      7.95 o
   1   1  20      116.56      118.60     13.00 o
   2   1  20       12.39       12.56      7.95 o
  -4   2  20       36.98       22.45     11.41 o
  -3   2  20        0.51       -6.79      9.50 o
  -2   2  20      117.71      125.59     13.77 o
  -1   2  20       16.98       14.62      8.15 o
   0   2  20      203.05      188.72     15.89 o
   1   2  20        6.43        3.11      7.56 o
   2   2  20        0.38        6.79      7.61 o
  -4   3  20       52.08       84.76     28.09 o
  -3   3  20        7.44        8.45      8.11 o
  -2   3  20       25.24       24.47      8.81 o
  -1   3  20       43.66       14.75     11.78 o
   0   3  20       10.13        7.45      9.24 o
   1   3  20      137.20      168.63     17.23 o
   2   3  20      143.27      179.75     17.19 o
  -4   4  20        1.16        0.12     13.13 o
  -3   4  20        4.27       13.57      9.52 o
  -2   4  20       34.07       28.23     10.86 o
  -1   4  20       29.16       17.73      8.66 o
   0   4  20      116.20       99.49     14.05 o
   1   4  20      159.92      174.11     17.11 o
  -3   5  20       17.30        6.53     10.73 o
  -2   5  20      144.35      142.05     16.14 o
  -1   5  20        7.59       10.15     12.69 o
   0   5  20        0.40       -3.16     10.22 o
  -2   6  20       45.41       59.36     17.21 o
  -1   6  20      143.84      208.21     35.41 o
  -1   0  21      199.35      191.60     33.42 o
  -3   1  21        2.60      -16.33     16.33 o
  -2   1  21       39.23       31.27     14.56 o
  -1   1  21        0.04       -0.23     20.65 o
  -2   2  21        2.91       13.18     11.76 o
  -1   2  21      119.64      141.75     20.40 o
 
